# Supplementary material for: New distributional records for sixteen Mordellidae species from the Western Palearctic (Insecta, Coleoptera, Mordellidae)
Source: Zookeys. 2019 Dec 4;894:151–70. doi: 10.3897/zookeys.894.39584 (PMC6906168; doi:10.3897/zookeys.894.39584)
Supplement: XML Treatment for Variimorda (Galeimorda) caprai [file zookeys.894.39584-treatment1.xml]

<!DOCTYPE tp:taxon-treatment
  PUBLIC "-//TaxonX//DTD Taxonomic Treatment Publishing DTD v0 20100105//EN" "tax-treatment-NSO.dtd">
<tp:taxon-treatment xmlns:tp="http://www.plazi.org/taxpub"><tp:treatment-meta><kwd-group><label>Taxon classification</label><kwd><named-content xmlns:xlink="http://www.w3.org/1999/xlink" content-type="kingdom">Animalia</named-content></kwd><kwd><named-content xmlns:xlink="http://www.w3.org/1999/xlink" content-type="order">Coleoptera</named-content></kwd><kwd><named-content xmlns:xlink="http://www.w3.org/1999/xlink" content-type="family">Mordellidae</named-content></kwd></kwd-group><mixed-citation publication-type="journal"><person-group><name><surname>Selnekovič</surname><given-names>Dávid</given-names></name><name><surname>Ruzzier</surname><given-names>Enrico</given-names></name></person-group><article-title>New distributional records for sixteen <tp:taxon-name><tp:taxon-name-part taxon-name-part-type="family">Mordellidae</tp:taxon-name-part></tp:taxon-name> species from the Western Palearctic (<tp:taxon-name><tp:taxon-name-part taxon-name-part-type="class">Insecta</tp:taxon-name-part></tp:taxon-name>, <tp:taxon-name><tp:taxon-name-part taxon-name-part-type="order">Coleoptera</tp:taxon-name-part></tp:taxon-name>, <tp:taxon-name><tp:taxon-name-part taxon-name-part-type="family">Mordellidae</tp:taxon-name-part></tp:taxon-name>)</article-title><source>Zookeys</source><day>04</day><month>12</month><year>2019</year><volume>894</volume><fpage>151</fpage><lpage>170</lpage><pub-id pub-id-type="doi">10.3897/zookeys.894.39584</pub-id></mixed-citation></tp:treatment-meta><tp:nomenclature><tp:taxon-name><object-id xmlns:xlink="http://www.w3.org/1999/xlink" content-type="arpha" xlink:type="simple">8C4F8562-3EF0-599D-91E0-C5DCB73716D8</object-id>
            <tp:taxon-name-part taxon-name-part-type="genus" reg="Variimorda">Variimorda</tp:taxon-name-part> (<tp:taxon-name-part taxon-name-part-type="subgenus" reg="Galeimorda">Galeimorda</tp:taxon-name-part>) <tp:taxon-name-part taxon-name-part-type="species" reg="caprai">caprai</tp:taxon-name-part></tp:taxon-name><tp:taxon-authority>(Franciscolo, 1951)</tp:taxon-authority><xref ref-type="fig" rid="F1">Fig. 1A</xref><tp:nomenclature-citation-list><tp:nomenclature-citation><tp:taxon-name>
                <tp:taxon-name-part taxon-name-part-type="genus" reg="Mordella">Mordella</tp:taxon-name-part> <tp:taxon-name-part taxon-name-part-type="sensu">(s. str.)</tp:taxon-name-part> <tp:taxon-name-part taxon-name-part-type="species" reg="caprai">caprai</tp:taxon-name-part></tp:taxon-name><comment>Franciscolo, 1951: 7–9 [type locality: Shkodër, Albania].</comment></tp:nomenclature-citation><tp:nomenclature-citation><tp:taxon-name>
                <tp:taxon-name-part taxon-name-part-type="genus" reg="Variimorda">Variimorda</tp:taxon-name-part> <tp:taxon-name-part taxon-name-part-type="species" reg="caprai">caprai</tp:taxon-name-part></tp:taxon-name><comment>: <xref ref-type="bibr" rid="B18">Ermisch 1969b</xref>: 846, 849.</comment></tp:nomenclature-citation><tp:nomenclature-citation><tp:taxon-name>
                <tp:taxon-name-part taxon-name-part-type="genus" reg="Variimorda">Variimorda</tp:taxon-name-part> (<tp:taxon-name-part taxon-name-part-type="subgenus" reg="Galeimorda">Galeimorda</tp:taxon-name-part>) <tp:taxon-name-part taxon-name-part-type="species" reg="caprai">caprai</tp:taxon-name-part></tp:taxon-name><comment>: <xref ref-type="bibr" rid="B27">Horák 1985</xref>: 15.</comment></tp:nomenclature-citation></tp:nomenclature-citation-list></tp:nomenclature><tp:treatment-sec sec-type="New records" id="SECID0ESPAC"><title>New records.</title><p>MONTENEGRO • 43 ♂♂, 13 ♀♀; Bar env., Volujica hill; <named-content xmlns:xlink="http://www.w3.org/1999/xlink" content-type="dwc:verbatimCoordinates" xlink:type="simple"><named-content content-type="geo-json" specific-use="{&#34;type&#34;:&#34;Point&#34;,&#34;coordinates&#34;:[19.103278,42.074722]}" id="NCID0E2PAC" xlink:type="simple">42°04'29.0"N, 19°06'11.8"E</named-content></named-content>; 20 June 2011; D. Selnekovič leg.; slopes with dry grassland vegetation; on the flowers of <italic><tp:taxon-name><tp:taxon-name-part taxon-name-part-type="genus" reg="Helichrysum">Helichrysum</tp:taxon-name-part></tp:taxon-name></italic>; D. Selnekovič det.; <abbrev xmlns:xlink="http://www.w3.org/1999/xlink" xlink:title="Dávid Selnekovič private collection, Bratislava, Slovakia" id="ABBRID0EIAAE" xlink:type="simple">DSPC</abbrev> • 15 ♂♂, 12 ♀♀; Bar env., Ribnjak Monastery; <named-content xmlns:xlink="http://www.w3.org/1999/xlink" content-type="dwc:verbatimCoordinates" xlink:type="simple"><named-content content-type="geo-json" specific-use="{&#34;type&#34;:&#34;Point&#34;,&#34;coordinates&#34;:[19.125833,42.132222]}" id="NCID0EPAAE" xlink:type="simple">42°07'56"N, 19°07'33"E</named-content></named-content>, 22 June 2011; D. Selnekovič leg.; slopes with dry grassland vegetation; on the flowers of <italic><tp:taxon-name><tp:taxon-name-part taxon-name-part-type="genus" reg="Helichrysum">Helichrysum</tp:taxon-name-part></tp:taxon-name></italic>; D. Selnekovič det.; <abbrev xmlns:xlink="http://www.w3.org/1999/xlink" xlink:title="Dávid Selnekovič private collection, Bratislava, Slovakia" id="ABBRID0E2AAE" xlink:type="simple">DSPC</abbrev>.</p></tp:treatment-sec><tp:treatment-sec sec-type="distribution" id="SECID0E6AAE"><title>Distribution.</title><p>Albania (<xref ref-type="bibr" rid="B22">Franciscolo 1951</xref>), Montenegro (<bold>new country record</bold>).</p></tp:treatment-sec><tp:treatment-sec sec-type="remarks" id="SECID0ELBAE"><title>Remarks.</title><p><italic><tp:taxon-name><tp:taxon-name-part taxon-name-part-type="genus" reg="Variimorda">Variimorda</tp:taxon-name-part> <tp:taxon-name-part taxon-name-part-type="species" reg="caprai">caprai</tp:taxon-name-part></tp:taxon-name></italic> was described based on three male specimens from Shkodër, Albania and since then no other record has been published. In 2011, the first author collected 83 specimens in the environment of Bar in Montenegro on the slopes with xerothermophilous grassland vegetation (Fig. <xref ref-type="fig" rid="F2">2</xref>). Specimens were found feeding on the flowers of <italic><tp:taxon-name><tp:taxon-name-part taxon-name-part-type="genus" reg="Helichrysum">Helichrysum</tp:taxon-name-part></tp:taxon-name></italic>. The immature stages and their host plants remain unknown.</p><fig id="F1" position="float" orientation="portrait"><object-id xmlns:xlink="http://www.w3.org/1999/xlink" content-type="doi" xlink:type="simple">10.3897/zookeys.892.39584.figure1</object-id><object-id xmlns:xlink="http://www.w3.org/1999/xlink" content-type="arpha" xlink:type="simple">F03AB409-625C-52D6-8DD4-B41F0A4ED147</object-id><label>Figure 1.</label><caption><p><bold>A</bold><tp:taxon-name><tp:taxon-name-part taxon-name-part-type="genus" reg="Variimorda">Variimorda</tp:taxon-name-part> (<tp:taxon-name-part taxon-name-part-type="subgenus" reg="Galeimorda">Galeimorda</tp:taxon-name-part>) <tp:taxon-name-part taxon-name-part-type="species" reg="caprai">caprai</tp:taxon-name-part></tp:taxon-name> (Franciscolo, 1951), male <bold>B</bold><tp:taxon-name><tp:taxon-name-part taxon-name-part-type="genus" reg="Mordellistena">Mordellistena</tp:taxon-name-part> <tp:taxon-name-part taxon-name-part-type="sensu">(s. str.)</tp:taxon-name-part> <tp:taxon-name-part taxon-name-part-type="species" reg="dives">dives</tp:taxon-name-part></tp:taxon-name> Emery, 1876, male.</p></caption><graphic xmlns:xlink="http://www.w3.org/1999/xlink" xlink:href="zookeys-894-151-g001.jpg" position="float" orientation="portrait" xlink:type="simple" id="oo_361803.jpg"><uri content-type="original_file" xlink:type="simple">https://binary.pensoft.net/fig/361803</uri></graphic></fig></tp:treatment-sec><tp:treatment-sec><!--Section generated to contain objects referenced in tp:taxon-treatment.--><fig id="F2" position="float" orientation="portrait"><object-id xmlns:xlink="http://www.w3.org/1999/xlink" content-type="doi" xlink:type="simple">10.3897/zookeys.892.39584.figure2</object-id><object-id xmlns:xlink="http://www.w3.org/1999/xlink" content-type="arpha" xlink:type="simple">D3BDFE15-C580-547F-B214-65E1474C32BB</object-id><label>Figure 2.</label><caption><p>Mediterranean xeric grasslands with flowering <italic><tp:taxon-name><tp:taxon-name-part taxon-name-part-type="genus" reg="Helichrysum">Helichrysum</tp:taxon-name-part></tp:taxon-name></italic> on Volujica hill in Montenegro, <named-content xmlns:xlink="http://www.w3.org/1999/xlink" content-type="dwc:verbatimCoordinates" xlink:type="simple"><named-content content-type="geo-json" specific-use="{&#34;type&#34;:&#34;Point&#34;,&#34;coordinates&#34;:[19.103278,42.074722]}" id="NCID0ER5AG" xlink:type="simple">42°04'29.0"N, 19°06'11.8"E</named-content></named-content>. <italic><tp:taxon-name><tp:taxon-name-part taxon-name-part-type="genus" reg="Variimorda">Variimorda</tp:taxon-name-part> <tp:taxon-name-part taxon-name-part-type="species" reg="caprai">caprai</tp:taxon-name-part></tp:taxon-name></italic> (Franciscolo, 1951), <italic><tp:taxon-name><tp:taxon-name-part taxon-name-part-type="genus" reg="Mordellistena">Mordellistena</tp:taxon-name-part> <tp:taxon-name-part taxon-name-part-type="species" reg="olympica">olympica</tp:taxon-name-part></tp:taxon-name></italic> Ermisch, 1965 and <italic><tp:taxon-name><tp:taxon-name-part taxon-name-part-type="genus" reg="Mordellistenula">Mordellistenula</tp:taxon-name-part> <tp:taxon-name-part taxon-name-part-type="species" reg="longipalpis">longipalpis</tp:taxon-name-part></tp:taxon-name></italic> Ermisch, 1965 recorded from this locality are new to Montenegro.</p></caption><graphic xmlns:xlink="http://www.w3.org/1999/xlink" xlink:href="zookeys-894-151-g002.jpg" position="float" orientation="portrait" xlink:type="simple" id="oo_361804.jpg"><uri content-type="original_file" xlink:type="simple">https://binary.pensoft.net/fig/361804</uri></graphic></fig></tp:treatment-sec><ref-list><ref id="B18"><mixed-citation xmlns:xlink="http://www.w3.org/1999/xlink" xlink:type="simple"><person-group><name name-style="western"><surname>Ermisch</surname><given-names>K</given-names></name></person-group> (<year>1969b</year>) Ergebnisse der Albanien-Expedition 1961 des Deutschen Entomologischen Institutes, 76. Beitrag, <tp:taxon-name><tp:taxon-name-part taxon-name-part-type="order">Coleoptera</tp:taxon-name-part></tp:taxon-name>: <tp:taxon-name><tp:taxon-name-part taxon-name-part-type="family">Mordellidae</tp:taxon-name-part></tp:taxon-name>. Beiträge zur Entomologie 19(7/8): 845–859.</mixed-citation></ref><ref id="B27"><mixed-citation xmlns:xlink="http://www.w3.org/1999/xlink" xlink:type="simple"><person-group><name name-style="western"><surname>Horák</surname><given-names>J</given-names></name></person-group> (<year>1985</year>) <article-title>Ergebnisse der tschechoslowakisch-iranischen entomologischen Expeditionen nach Iran 1970, 1973 und 1977, <tp:taxon-name><tp:taxon-name-part taxon-name-part-type="order">Coleoptera</tp:taxon-name-part></tp:taxon-name>: <tp:taxon-name><tp:taxon-name-part taxon-name-part-type="family">Mordellidae</tp:taxon-name-part></tp:taxon-name> 1 (<tp:taxon-name><tp:taxon-name-part taxon-name-part-type="tribe">Stenaliini</tp:taxon-name-part></tp:taxon-name>, <tp:taxon-name><tp:taxon-name-part taxon-name-part-type="tribe">Mordellini</tp:taxon-name-part></tp:taxon-name>).</article-title><source>Entomologische Abhandlungen</source><volume>49</volume>(<issue>1</issue>): <fpage>1</fpage>–<lpage>25</lpage>.</mixed-citation></ref><ref id="B22"><mixed-citation xmlns:xlink="http://www.w3.org/1999/xlink" xlink:type="simple"><person-group><name name-style="western"><surname>Franciscolo</surname><given-names>ME</given-names></name></person-group> (<year>1951</year>) <article-title>Una nuova <italic><tp:taxon-name><tp:taxon-name-part taxon-name-part-type="genus">Mordella</tp:taxon-name-part></tp:taxon-name></italic> dell’Albania.</article-title><source>Bollettino della Società Entomologica Italiana</source><volume>81</volume>: <fpage>7</fpage>–<lpage>9</lpage>.</mixed-citation></ref></ref-list></tp:taxon-treatment>
