# Supplementary material for: New distributional records for sixteen Mordellidae species from the Western Palearctic (Insecta, Coleoptera, Mordellidae)
Source: Zookeys. 2019 Dec 4;894:151–70. doi: 10.3897/zookeys.894.39584 (PMC6906168; doi:10.3897/zookeys.894.39584)
Supplement: XML Treatment for Variimorda (s. str.) mendax [file zookeys.894.39584-treatment2.xml]

<!DOCTYPE tp:taxon-treatment
  PUBLIC "-//TaxonX//DTD Taxonomic Treatment Publishing DTD v0 20100105//EN" "tax-treatment-NSO.dtd">
<tp:taxon-treatment xmlns:tp="http://www.plazi.org/taxpub"><tp:treatment-meta><kwd-group><label>Taxon classification</label><kwd><named-content xmlns:xlink="http://www.w3.org/1999/xlink" content-type="kingdom">Animalia</named-content></kwd><kwd><named-content xmlns:xlink="http://www.w3.org/1999/xlink" content-type="order">Coleoptera</named-content></kwd><kwd><named-content xmlns:xlink="http://www.w3.org/1999/xlink" content-type="family">Mordellidae</named-content></kwd></kwd-group><mixed-citation publication-type="journal"><person-group><name><surname>Selnekovič</surname><given-names>Dávid</given-names></name><name><surname>Ruzzier</surname><given-names>Enrico</given-names></name></person-group><article-title>New distributional records for sixteen <tp:taxon-name><tp:taxon-name-part taxon-name-part-type="family">Mordellidae</tp:taxon-name-part></tp:taxon-name> species from the Western Palearctic (<tp:taxon-name><tp:taxon-name-part taxon-name-part-type="class">Insecta</tp:taxon-name-part></tp:taxon-name>, <tp:taxon-name><tp:taxon-name-part taxon-name-part-type="order">Coleoptera</tp:taxon-name-part></tp:taxon-name>, <tp:taxon-name><tp:taxon-name-part taxon-name-part-type="family">Mordellidae</tp:taxon-name-part></tp:taxon-name>)</article-title><source>Zookeys</source><day>04</day><month>12</month><year>2019</year><volume>894</volume><fpage>151</fpage><lpage>170</lpage><pub-id pub-id-type="doi">10.3897/zookeys.894.39584</pub-id></mixed-citation></tp:treatment-meta><tp:nomenclature><tp:taxon-name><object-id xmlns:xlink="http://www.w3.org/1999/xlink" content-type="arpha" xlink:type="simple">8B772C2F-1D80-5DAC-B3F2-23CE723BA84C</object-id>
            <tp:taxon-name-part taxon-name-part-type="genus" reg="Variimorda">Variimorda</tp:taxon-name-part>
            <tp:taxon-name-part taxon-name-part-type="sensu">(s. str.)</tp:taxon-name-part>
            <tp:taxon-name-part taxon-name-part-type="species" reg="mendax">mendax</tp:taxon-name-part>
          </tp:taxon-name><tp:taxon-authority>Méquignon, 1946</tp:taxon-authority><tp:nomenclature-citation-list><tp:nomenclature-citation><tp:taxon-name>
                <tp:taxon-name-part taxon-name-part-type="genus" reg="Mordella">Mordella</tp:taxon-name-part> (<tp:taxon-name-part taxon-name-part-type="subgenus" reg="Variimorda">Variimorda</tp:taxon-name-part>) <tp:taxon-name-part taxon-name-part-type="species" reg="mendax">mendax</tp:taxon-name-part></tp:taxon-name><comment>Méquignon, 1946: 63, 71–72 [type locality: Laigneville, France].</comment></tp:nomenclature-citation><tp:nomenclature-citation><tp:taxon-name>
                <tp:taxon-name-part taxon-name-part-type="genus" reg="Mordella">Mordella</tp:taxon-name-part> (<tp:taxon-name-part taxon-name-part-type="subgenus" reg="Variimorda">Variimorda</tp:taxon-name-part>) <tp:taxon-name-part taxon-name-part-type="species" reg="mendax">mendax</tp:taxon-name-part> <tp:taxon-name-part taxon-name-part-type="infraspecific-rank">var.</tp:taxon-name-part> <tp:taxon-name-part taxon-name-part-type="variety" reg="devillei">devillei</tp:taxon-name-part></tp:taxon-name><comment>Méquignon, 1946: 71–72 [type locality: Bordeaux, France].</comment></tp:nomenclature-citation><tp:nomenclature-citation><tp:taxon-name>
                <tp:taxon-name-part taxon-name-part-type="genus" reg="Mordella">Mordella</tp:taxon-name-part> (<tp:taxon-name-part taxon-name-part-type="subgenus" reg="Variimorda">Variimorda</tp:taxon-name-part>) <tp:taxon-name-part taxon-name-part-type="species" reg="mendax">mendax</tp:taxon-name-part> <tp:taxon-name-part taxon-name-part-type="infraspecific-rank">var.</tp:taxon-name-part> <tp:taxon-name-part taxon-name-part-type="variety" reg="chobauti">chobauti</tp:taxon-name-part></tp:taxon-name><comment>Méquignon, 1946: 71–72 [type locality: La Bonde, France].</comment></tp:nomenclature-citation><tp:nomenclature-citation><tp:taxon-name>
                <tp:taxon-name-part taxon-name-part-type="genus" reg="Variimorda">Variimorda</tp:taxon-name-part> <tp:taxon-name-part taxon-name-part-type="sensu">(s. str.)</tp:taxon-name-part> <tp:taxon-name-part taxon-name-part-type="species" reg="mendax">mendax</tp:taxon-name-part></tp:taxon-name><comment>: <xref ref-type="bibr" rid="B10">Ermisch 1956</xref>: 277.</comment></tp:nomenclature-citation></tp:nomenclature-citation-list></tp:nomenclature><tp:treatment-sec sec-type="New records" id="SECID0EMHAE"><title>New records.</title><p>MONTENEGRO • 1 ♂; Bar; <named-content xmlns:xlink="http://www.w3.org/1999/xlink" content-type="dwc:verbatimCoordinates" xlink:type="simple"><named-content content-type="geo-json" specific-use="{&#34;type&#34;:&#34;Point&#34;,&#34;coordinates&#34;:[19.088889,42.110000]}" id="NCID0EVHAE" xlink:type="simple">42°06'36"N, 19°05'20"E</named-content></named-content>; 19 June 2011; D. Selnekovič leg.; ruderal vegetation in urban environment; on the flowers of <italic><tp:taxon-name><tp:taxon-name-part taxon-name-part-type="genus" reg="Daucus">Daucus</tp:taxon-name-part> <tp:taxon-name-part taxon-name-part-type="species" reg="carota">carota</tp:taxon-name-part></tp:taxon-name></italic>; D. Selnekovič det.; <abbrev xmlns:xlink="http://www.w3.org/1999/xlink" xlink:title="Dávid Selnekovič private collection, Bratislava, Slovakia" id="ABBRID0EFIAE" xlink:type="simple">DSPC</abbrev>.</p></tp:treatment-sec><tp:treatment-sec sec-type="distribution" id="SECID0EJIAE"><title>Distribution.</title><p>Albania (<xref ref-type="bibr" rid="B18">Ermisch 1969b</xref>), Algeria (<xref ref-type="bibr" rid="B39">Méquignon 1946</xref>), Austria (<xref ref-type="bibr" rid="B39">Méquignon 1946</xref>), Azerbaijan (<xref ref-type="bibr" rid="B10">Ermisch 1956</xref>), Bosnia and Herzegovina (<xref ref-type="bibr" rid="B10">Ermisch 1956</xref>), Bulgaria (<xref ref-type="bibr" rid="B18">Ermisch 1969b</xref>), Croatia (<xref ref-type="bibr" rid="B10">Ermisch 1956</xref>), Czech Republic (<xref ref-type="bibr" rid="B39">Méquignon 1946</xref>), France (<xref ref-type="bibr" rid="B39">Méquignon 1946</xref>), Georgia (<xref ref-type="bibr" rid="B30">Horák 2008</xref>), Germany (<xref ref-type="bibr" rid="B10">Ermisch 1956</xref>), Greece (Ermisch 1969), Hungary (<xref ref-type="bibr" rid="B10">Ermisch 1956</xref>), Italy (<xref ref-type="bibr" rid="B10">Ermisch 1956</xref>; <xref ref-type="bibr" rid="B60">Ruzzier 2013</xref>), Montenegro (<bold>new country record</bold>), Poland (<xref ref-type="bibr" rid="B5">Borowiec 1996</xref>), Russia (<xref ref-type="bibr" rid="B10">Ermisch 1956</xref>), Slovakia (<xref ref-type="bibr" rid="B30">Horák 2008</xref>), Spain (<xref ref-type="bibr" rid="B3">Batten 1976b</xref>), Switzerland (<xref ref-type="bibr" rid="B39">Méquignon 1946</xref>), Ukraine (<xref ref-type="bibr" rid="B54">Odnosum 2010</xref>).</p></tp:treatment-sec><tp:treatment-sec sec-type="remarks" id="SECID0EBLAE"><title>Remarks.</title><p><italic><tp:taxon-name><tp:taxon-name-part taxon-name-part-type="genus" reg="Variimorda">Variimorda</tp:taxon-name-part> <tp:taxon-name-part taxon-name-part-type="species" reg="mendax">mendax</tp:taxon-name-part></tp:taxon-name></italic> inhabits various grassland and ruderal habitats. Adults are usually found feeding on the flowers of <italic><tp:taxon-name><tp:taxon-name-part taxon-name-part-type="genus" reg="Daucus">Daucus</tp:taxon-name-part> <tp:taxon-name-part taxon-name-part-type="species" reg="carota">carota</tp:taxon-name-part></tp:taxon-name></italic>. Larvae and host plants remain unknown.</p></tp:treatment-sec><ref-list><ref id="B10"><mixed-citation xmlns:xlink="http://www.w3.org/1999/xlink" xlink:type="simple"><person-group><name name-style="western"><surname>Ermisch</surname><given-names>K</given-names></name></person-group> (<year>1956</year>) <article-title><tp:taxon-name><tp:taxon-name-part taxon-name-part-type="family">Mordellidae</tp:taxon-name-part></tp:taxon-name>.</article-title> In: <person-group><name name-style="western"><surname>Horion</surname><given-names>A</given-names></name></person-group> (<role>Ed.</role>) <issue-title>Faunistik der mitteleuropäischen Käfer.</issue-title><source>Band 5: <tp:taxon-name><tp:taxon-name-part taxon-name-part-type="clade">Heteromera</tp:taxon-name-part></tp:taxon-name>. Entomologische Arbeiten aus dem Museum G. Frey Tutzing bei München, München</source>, <fpage>269</fpage>–<lpage>328</lpage>.</mixed-citation></ref><ref id="B18"><mixed-citation xmlns:xlink="http://www.w3.org/1999/xlink" xlink:type="simple"><person-group><name name-style="western"><surname>Ermisch</surname><given-names>K</given-names></name></person-group> (<year>1969b</year>) Ergebnisse der Albanien-Expedition 1961 des Deutschen Entomologischen Institutes, 76. Beitrag, <tp:taxon-name><tp:taxon-name-part taxon-name-part-type="order">Coleoptera</tp:taxon-name-part></tp:taxon-name>: <tp:taxon-name><tp:taxon-name-part taxon-name-part-type="family">Mordellidae</tp:taxon-name-part></tp:taxon-name>. Beiträge zur Entomologie 19(7/8): 845–859.</mixed-citation></ref><ref id="B39"><mixed-citation xmlns:xlink="http://www.w3.org/1999/xlink" xlink:type="simple"><person-group><name name-style="western"><surname>Méquignon</surname><given-names>A</given-names></name></person-group> (<year>1946</year>) <article-title>Contribution à l’étude des mordellides paléarctiques.</article-title><source>Revue Française d’Entomologie</source><volume>13</volume>: <fpage>52</fpage>–<lpage>76</lpage>.</mixed-citation></ref><ref id="B30"><mixed-citation xmlns:xlink="http://www.w3.org/1999/xlink" xlink:type="simple"><person-group><name name-style="western"><surname>Horák</surname><given-names>J</given-names></name></person-group> (<year>2008</year>) <article-title>Family <tp:taxon-name><tp:taxon-name-part taxon-name-part-type="family">Mordellidae</tp:taxon-name-part></tp:taxon-name> Latreille, 1802.</article-title> In: <person-group><name name-style="western"><surname>Löbl</surname><given-names>I</given-names></name><name name-style="western"><surname>Smetana</surname><given-names>A</given-names></name></person-group> (<role>Eds</role>) <issue-title>Catalogue of Palaearctic Coleoptera.</issue-title><source>Vol. 5. <tp:taxon-name><tp:taxon-name-part taxon-name-part-type="superfamily">Tenebrionoidea</tp:taxon-name-part></tp:taxon-name>. Apollo Books, Stenstrup</source>, <fpage>87</fpage>–<lpage>105</lpage>.</mixed-citation></ref><ref id="B60"><mixed-citation xmlns:xlink="http://www.w3.org/1999/xlink" xlink:type="simple"><person-group><name name-style="western"><surname>Ruzzier</surname><given-names>E</given-names></name></person-group> (<year>2013</year>) <article-title>Taxonomic and faunistic notes on Italian <tp:taxon-name><tp:taxon-name-part taxon-name-part-type="family">Mordellidae</tp:taxon-name-part></tp:taxon-name> (<tp:taxon-name><tp:taxon-name-part taxon-name-part-type="order">Coleoptera</tp:taxon-name-part></tp:taxon-name><tp:taxon-name><tp:taxon-name-part taxon-name-part-type="superfamily">Tenebrionoidea</tp:taxon-name-part></tp:taxon-name>) with redescription of <italic><tp:taxon-name><tp:taxon-name-part taxon-name-part-type="genus">Falsopseudotomoxia</tp:taxon-name-part> <tp:taxon-name-part taxon-name-part-type="species">argyropleura</tp:taxon-name-part></tp:taxon-name></italic> (Franciscolo, 1942) n. comb.</article-title><source>Bollettino della Società Entomologica Italiana</source><volume>145</volume>(<issue>3</issue>): <fpage>103</fpage>–<lpage>115</lpage>. <ext-link xlink:type="simple" ext-link-type="doi" xlink:href="10.4081/BollettinoSEI.2013.103">https://doi.org/10.4081/BollettinoSEI.2013.103</ext-link>.</mixed-citation></ref><ref id="B5"><mixed-citation xmlns:xlink="http://www.w3.org/1999/xlink" xlink:type="simple"><person-group><name name-style="western"><surname>Borowiec</surname><given-names>L</given-names></name></person-group> (<year>1996</year>) <source><tp:taxon-name><tp:taxon-name-part taxon-name-part-type="family">Mordellidae</tp:taxon-name-part></tp:taxon-name>, Miastkowate (<tp:taxon-name><tp:taxon-name-part taxon-name-part-type="class">Insecta</tp:taxon-name-part></tp:taxon-name>: <tp:taxon-name><tp:taxon-name-part taxon-name-part-type="order">Coleoptera</tp:taxon-name-part></tp:taxon-name>). Fauna Polski, Vol. 18.</source><publisher-name>Muzeum i Instytut Zoologii</publisher-name>, <publisher-loc>Warszawa</publisher-loc>, <size units="page">190 pp</size>.</mixed-citation></ref><ref id="B3"><mixed-citation xmlns:xlink="http://www.w3.org/1999/xlink" xlink:type="simple"><person-group><name name-style="western"><surname>Batten</surname><given-names>R</given-names></name></person-group> (<year>1976b</year>) <article-title><tp:taxon-name><tp:taxon-name-part taxon-name-part-type="family">Mordellidae</tp:taxon-name-part></tp:taxon-name> (<tp:taxon-name><tp:taxon-name-part taxon-name-part-type="order">Coleoptera</tp:taxon-name-part></tp:taxon-name>) from the South of France and the Pyrenees.</article-title><source>Entomologische Berichten</source><volume>36</volume>: <fpage>164</fpage>–<lpage>171</lpage>.</mixed-citation></ref><ref id="B54"><mixed-citation xmlns:xlink="http://www.w3.org/1999/xlink" xlink:type="simple"><person-group><name name-style="western"><surname>Odnosum</surname><given-names>VK</given-names></name></person-group> (<year>2010</year>) <source>Vypusk 9, Zhuki-Gorbatki (<tp:taxon-name><tp:taxon-name-part taxon-name-part-type="order">Coleoptera</tp:taxon-name-part></tp:taxon-name>, <tp:taxon-name><tp:taxon-name-part taxon-name-part-type="family">Mordellidae</tp:taxon-name-part></tp:taxon-name>). Fauna Ukrainy, tom 19, Zhestokrylye.</source><publisher-name>Naukova Dumka</publisher-name>, <publisher-loc>Kiev</publisher-loc>, <size units="page">263 pp</size>.</mixed-citation></ref></ref-list></tp:taxon-treatment>
