# Supplementary material for: New distributional records for sixteen Mordellidae species from the Western Palearctic (Insecta, Coleoptera, Mordellidae)
Source: Zookeys. 2019 Dec 4;894:151–70. doi: 10.3897/zookeys.894.39584 (PMC6906168; doi:10.3897/zookeys.894.39584)
Supplement: XML Treatment for Dellamora palposa [file zookeys.894.39584-treatment3.xml]

<!DOCTYPE tp:taxon-treatment
  PUBLIC "-//TaxonX//DTD Taxonomic Treatment Publishing DTD v0 20100105//EN" "tax-treatment-NSO.dtd">
<tp:taxon-treatment xmlns:tp="http://www.plazi.org/taxpub"><tp:treatment-meta><kwd-group><label>Taxon classification</label><kwd><named-content xmlns:xlink="http://www.w3.org/1999/xlink" content-type="kingdom">Animalia</named-content></kwd><kwd><named-content xmlns:xlink="http://www.w3.org/1999/xlink" content-type="order">Coleoptera</named-content></kwd><kwd><named-content xmlns:xlink="http://www.w3.org/1999/xlink" content-type="family">Mordellidae</named-content></kwd></kwd-group><mixed-citation publication-type="journal"><person-group><name><surname>Selnekovič</surname><given-names>Dávid</given-names></name><name><surname>Ruzzier</surname><given-names>Enrico</given-names></name></person-group><article-title>New distributional records for sixteen <tp:taxon-name><tp:taxon-name-part taxon-name-part-type="family">Mordellidae</tp:taxon-name-part></tp:taxon-name> species from the Western Palearctic (<tp:taxon-name><tp:taxon-name-part taxon-name-part-type="class">Insecta</tp:taxon-name-part></tp:taxon-name>, <tp:taxon-name><tp:taxon-name-part taxon-name-part-type="order">Coleoptera</tp:taxon-name-part></tp:taxon-name>, <tp:taxon-name><tp:taxon-name-part taxon-name-part-type="family">Mordellidae</tp:taxon-name-part></tp:taxon-name>)</article-title><source>Zookeys</source><day>04</day><month>12</month><year>2019</year><volume>894</volume><fpage>151</fpage><lpage>170</lpage><pub-id pub-id-type="doi">10.3897/zookeys.894.39584</pub-id></mixed-citation></tp:treatment-meta><tp:nomenclature><tp:taxon-name><object-id xmlns:xlink="http://www.w3.org/1999/xlink" content-type="arpha" xlink:type="simple">B012059D-938E-5078-BA0A-8A9C08C714CE</object-id>
            <tp:taxon-name-part taxon-name-part-type="genus" reg="Dellamora">Dellamora</tp:taxon-name-part>
            <tp:taxon-name-part taxon-name-part-type="species" reg="palposa">palposa</tp:taxon-name-part>
          </tp:taxon-name><tp:taxon-authority>Normand, 1916</tp:taxon-authority><tp:nomenclature-citation-list><tp:nomenclature-citation><tp:taxon-name>
                <tp:taxon-name-part taxon-name-part-type="genus" reg="Dellamora">Dellamora</tp:taxon-name-part> <tp:taxon-name-part taxon-name-part-type="species" reg="palposa">palposa</tp:taxon-name-part></tp:taxon-name><comment>Normand, 1916: 285–286 [type locality: Téboursouk, Tunisia].</comment></tp:nomenclature-citation></tp:nomenclature-citation-list></tp:nomenclature><tp:treatment-sec sec-type="New records" id="SECID0ENNAE"><title>New records.</title><p>ITALY • 1 ♂; S. Angelo Muxaro, Sicilia; 23 Mar. 2017; L. Colacurcio leg.; E. Ruzzier det.; <abbrev xmlns:xlink="http://www.w3.org/1999/xlink" xlink:title="Enrico Ruzzier private collection, Mirano, Italy" id="ABBRID0ETNAE" xlink:type="simple">ERPC</abbrev>.</p></tp:treatment-sec><tp:treatment-sec sec-type="distribution" id="SECID0EXNAE"><title>Distribution.</title><p>Cyprus (<xref ref-type="bibr" rid="B30">Horák 2008</xref>), Greece (<xref ref-type="bibr" rid="B14">Ermisch 1963c</xref>), Iran (<xref ref-type="bibr" rid="B64">Samin et al. 2016</xref>), Italy (<bold>new country record</bold>), Lebanon (<xref ref-type="bibr" rid="B9">Ermisch 1941</xref>), Mongolia (<xref ref-type="bibr" rid="B64">Samin et al. 2016</xref>), Morocco (<xref ref-type="bibr" rid="B30">Horák 2008</xref>), Portugal (<xref ref-type="bibr" rid="B14">Ermisch 1963c</xref>), Spain (<xref ref-type="bibr" rid="B9">Ermisch 1941</xref>), Tunisia (<xref ref-type="bibr" rid="B42">Normand 1916</xref>) Turkey (<xref ref-type="bibr" rid="B30">Horák 2008</xref>), Turkmenistan (<xref ref-type="bibr" rid="B44">Odnosum 1984</xref>).</p></tp:treatment-sec><tp:treatment-sec sec-type="remarks" id="SECID0ELPAE"><title>Remarks.</title><p>Adults of <italic><tp:taxon-name><tp:taxon-name-part taxon-name-part-type="genus" reg="Dellamora">D.</tp:taxon-name-part> <tp:taxon-name-part taxon-name-part-type="species" reg="palposa">palposa</tp:taxon-name-part></tp:taxon-name></italic> were reported to be found on the flowers of lotus (<italic><tp:taxon-name><tp:taxon-name-part taxon-name-part-type="genus" reg="Nelumbo">Nelumbo</tp:taxon-name-part></tp:taxon-name></italic>) (<xref ref-type="bibr" rid="B42">Normand 1916</xref>) and <italic><tp:taxon-name><tp:taxon-name-part taxon-name-part-type="genus" reg="Euphorbia">Euphorbia</tp:taxon-name-part></tp:taxon-name></italic> (<xref ref-type="bibr" rid="B44">Odnosum 1984</xref>). Larval stages and their bionomy remain unknown.</p></tp:treatment-sec><ref-list><ref id="B30"><mixed-citation xmlns:xlink="http://www.w3.org/1999/xlink" xlink:type="simple"><person-group><name name-style="western"><surname>Horák</surname><given-names>J</given-names></name></person-group> (<year>2008</year>) <article-title>Family <tp:taxon-name><tp:taxon-name-part taxon-name-part-type="family">Mordellidae</tp:taxon-name-part></tp:taxon-name> Latreille, 1802.</article-title> In: <person-group><name name-style="western"><surname>Löbl</surname><given-names>I</given-names></name><name name-style="western"><surname>Smetana</surname><given-names>A</given-names></name></person-group> (<role>Eds</role>) <issue-title>Catalogue of Palaearctic Coleoptera.</issue-title><source>Vol. 5. <tp:taxon-name><tp:taxon-name-part taxon-name-part-type="superfamily">Tenebrionoidea</tp:taxon-name-part></tp:taxon-name>. Apollo Books, Stenstrup</source>, <fpage>87</fpage>–<lpage>105</lpage>.</mixed-citation></ref><ref id="B14"><mixed-citation xmlns:xlink="http://www.w3.org/1999/xlink" xlink:type="simple"><person-group><name name-style="western"><surname>Ermisch</surname><given-names>K</given-names></name></person-group> (<year>1963c</year>) <article-title>Beitrag zur Mordelliden-Fauna Portugals (Coleopt. <tp:taxon-name><tp:taxon-name-part taxon-name-part-type="clade">Heteromera</tp:taxon-name-part></tp:taxon-name>, <tp:taxon-name><tp:taxon-name-part taxon-name-part-type="family">Mordellidae</tp:taxon-name-part></tp:taxon-name>).</article-title><source>Notulae Entomologicae</source><volume>42</volume>: <fpage>14</fpage>–<lpage>21</lpage>.</mixed-citation></ref><ref id="B64"><mixed-citation xmlns:xlink="http://www.w3.org/1999/xlink" xlink:type="simple"><person-group><name name-style="western"><surname>Samin</surname><given-names>N</given-names></name><name name-style="western"><surname>Háva</surname><given-names>J</given-names></name><name name-style="western"><surname>Kubisz</surname><given-names>D</given-names></name></person-group> (<year>2016</year>) <article-title>A contribution to the knowledge of some families of <tp:taxon-name><tp:taxon-name-part taxon-name-part-type="order">Coleoptera</tp:taxon-name-part></tp:taxon-name> (<tp:taxon-name><tp:taxon-name-part taxon-name-part-type="class">Insecta</tp:taxon-name-part></tp:taxon-name>) from Iran.</article-title><source>Arquivos Entomolóxicos</source><volume>15</volume>: <fpage>29</fpage>–<lpage>38</lpage>.</mixed-citation></ref><ref id="B9"><mixed-citation xmlns:xlink="http://www.w3.org/1999/xlink" xlink:type="simple"><person-group><name name-style="western"><surname>Ermisch</surname><given-names>K</given-names></name></person-group> (<year>1941</year>) <article-title>Tribus <tp:taxon-name><tp:taxon-name-part taxon-name-part-type="tribe">Mordellistenini</tp:taxon-name-part></tp:taxon-name> (Col. Mordell.).</article-title><source>Mitteilungen der Münchener Entomologischen Gesellschaft</source><volume>31</volume>: <fpage>710</fpage>–<lpage>726</lpage>.</mixed-citation></ref><ref id="B42"><mixed-citation xmlns:xlink="http://www.w3.org/1999/xlink" xlink:type="simple"><person-group><name name-style="western"><surname>Normand</surname><given-names>H</given-names></name></person-group> (<year>1916</year>) <article-title>Nouveaux coléoptères de la faune tunisienne.</article-title><source>Bulletin de la Société Entomologique de France</source><volume>1916</volume>: <fpage>283</fpage>–<lpage>287</lpage>.</mixed-citation></ref><ref id="B44"><mixed-citation xmlns:xlink="http://www.w3.org/1999/xlink" xlink:type="simple"><person-group><name name-style="western"><surname>Odnosum</surname><given-names>VK</given-names></name></person-group> (<year>1984</year>) Novyj dlya fauny SSSR rod <italic><tp:taxon-name><tp:taxon-name-part taxon-name-part-type="genus">Dellamora</tp:taxon-name-part></tp:taxon-name></italic> Normand (<tp:taxon-name><tp:taxon-name-part taxon-name-part-type="order">Coleoptera</tp:taxon-name-part></tp:taxon-name>, <tp:taxon-name><tp:taxon-name-part taxon-name-part-type="family">Mordellidae</tp:taxon-name-part></tp:taxon-name>) iz Turkmenii. Vestnik Zoologii 1984: 22.</mixed-citation></ref></ref-list></tp:taxon-treatment>
