# Supplementary material for: New distributional records for sixteen Mordellidae species from the Western Palearctic (Insecta, Coleoptera, Mordellidae)
Source: Zookeys. 2019 Dec 4;894:151–70. doi: 10.3897/zookeys.894.39584 (PMC6906168; doi:10.3897/zookeys.894.39584)
Supplement: XML Treatment for Mordellistena (s. str.) dives [file zookeys.894.39584-treatment4.xml]

<!DOCTYPE tp:taxon-treatment
  PUBLIC "-//TaxonX//DTD Taxonomic Treatment Publishing DTD v0 20100105//EN" "tax-treatment-NSO.dtd">
<tp:taxon-treatment xmlns:tp="http://www.plazi.org/taxpub"><tp:treatment-meta><kwd-group><label>Taxon classification</label><kwd><named-content xmlns:xlink="http://www.w3.org/1999/xlink" content-type="kingdom">Animalia</named-content></kwd><kwd><named-content xmlns:xlink="http://www.w3.org/1999/xlink" content-type="order">Coleoptera</named-content></kwd><kwd><named-content xmlns:xlink="http://www.w3.org/1999/xlink" content-type="family">Mordellidae</named-content></kwd></kwd-group><mixed-citation publication-type="journal"><person-group><name><surname>Selnekovič</surname><given-names>Dávid</given-names></name><name><surname>Ruzzier</surname><given-names>Enrico</given-names></name></person-group><article-title>New distributional records for sixteen <tp:taxon-name><tp:taxon-name-part taxon-name-part-type="family">Mordellidae</tp:taxon-name-part></tp:taxon-name> species from the Western Palearctic (<tp:taxon-name><tp:taxon-name-part taxon-name-part-type="class">Insecta</tp:taxon-name-part></tp:taxon-name>, <tp:taxon-name><tp:taxon-name-part taxon-name-part-type="order">Coleoptera</tp:taxon-name-part></tp:taxon-name>, <tp:taxon-name><tp:taxon-name-part taxon-name-part-type="family">Mordellidae</tp:taxon-name-part></tp:taxon-name>)</article-title><source>Zookeys</source><day>04</day><month>12</month><year>2019</year><volume>894</volume><fpage>151</fpage><lpage>170</lpage><pub-id pub-id-type="doi">10.3897/zookeys.894.39584</pub-id></mixed-citation></tp:treatment-meta><tp:nomenclature><tp:taxon-name><object-id xmlns:xlink="http://www.w3.org/1999/xlink" content-type="arpha" xlink:type="simple">DC8EDA48-8BB6-59CB-B379-CFCA3EFE2744</object-id>
            <tp:taxon-name-part taxon-name-part-type="genus" reg="Mordellistena">Mordellistena</tp:taxon-name-part>
            <tp:taxon-name-part taxon-name-part-type="sensu">(s. str.)</tp:taxon-name-part>
            <tp:taxon-name-part taxon-name-part-type="species" reg="dives">dives</tp:taxon-name-part>
          </tp:taxon-name><tp:taxon-authority>Emery, 1876</tp:taxon-authority><xref ref-type="fig" rid="F1">Fig. 1B</xref><tp:nomenclature-citation-list><tp:nomenclature-citation><tp:taxon-name>
                <tp:taxon-name-part taxon-name-part-type="genus" reg="Mordellistena">Mordellistena</tp:taxon-name-part> <tp:taxon-name-part taxon-name-part-type="sensu">(s. str.)</tp:taxon-name-part> <tp:taxon-name-part taxon-name-part-type="species" reg="dives">dives</tp:taxon-name-part></tp:taxon-name><comment>Emery, 1876: 95 [type locality: Sarepta, Russia].</comment></tp:nomenclature-citation></tp:nomenclature-citation-list></tp:nomenclature><tp:treatment-sec sec-type="New records" id="SECID0ENSAE"><title>New records.</title><p>KAZAKHSTAN • 2 ♂♂; Aktjubinsk reg., Temir riv.; 27 May 1999; D. Selnekovič det.; <abbrev xmlns:xlink="http://www.w3.org/1999/xlink" xlink:title="Dávid Selnekovič private collection, Bratislava, Slovakia" id="ABBRID0ETSAE" xlink:type="simple">DSPC</abbrev>.</p></tp:treatment-sec><tp:treatment-sec sec-type="distribution" id="SECID0EXSAE"><title>Distribution.</title><p>Armenia (<xref ref-type="bibr" rid="B30">Horák 2008</xref>), Georgia (<xref ref-type="bibr" rid="B30">Horák 2008</xref>), Hungary (<xref ref-type="bibr" rid="B34">Kaszab 1979</xref>), Kazakhstan (<bold>new country record</bold>), Romania (<xref ref-type="bibr" rid="B66">Schilsky 1895</xref>), Russia (<xref ref-type="bibr" rid="B8">Emery 1876</xref>). <xref ref-type="bibr" rid="B66">Schilsky (1895)</xref> reported <italic><tp:taxon-name><tp:taxon-name-part taxon-name-part-type="genus" reg="Mordellistena">M.</tp:taxon-name-part> <tp:taxon-name-part taxon-name-part-type="species" reg="dives">dives</tp:taxon-name-part></tp:taxon-name></italic> from “Süd-Ungarn: Mehadia” which is situated in present-day Romania.</p></tp:treatment-sec><tp:treatment-sec sec-type="remarks" id="SECID0ECUAE"><title>Remarks.</title><p>Information about bionomy and host plants remain unknown.</p></tp:treatment-sec><tp:treatment-sec><!--Section generated to contain objects referenced in tp:taxon-treatment.--><fig id="F1" position="float" orientation="portrait"><object-id xmlns:xlink="http://www.w3.org/1999/xlink" content-type="doi" xlink:type="simple">10.3897/zookeys.892.39584.figure1</object-id><object-id xmlns:xlink="http://www.w3.org/1999/xlink" content-type="arpha" xlink:type="simple">F03AB409-625C-52D6-8DD4-B41F0A4ED147</object-id><label>Figure 1.</label><caption><p><bold>A</bold><tp:taxon-name><tp:taxon-name-part taxon-name-part-type="genus" reg="Variimorda">Variimorda</tp:taxon-name-part> (<tp:taxon-name-part taxon-name-part-type="subgenus" reg="Galeimorda">Galeimorda</tp:taxon-name-part>) <tp:taxon-name-part taxon-name-part-type="species" reg="caprai">caprai</tp:taxon-name-part></tp:taxon-name> (Franciscolo, 1951), male <bold>B</bold><tp:taxon-name><tp:taxon-name-part taxon-name-part-type="genus" reg="Mordellistena">Mordellistena</tp:taxon-name-part> <tp:taxon-name-part taxon-name-part-type="sensu">(s. str.)</tp:taxon-name-part> <tp:taxon-name-part taxon-name-part-type="species" reg="dives">dives</tp:taxon-name-part></tp:taxon-name> Emery, 1876, male.</p></caption><graphic xmlns:xlink="http://www.w3.org/1999/xlink" xlink:href="zookeys-894-151-g001.jpg" position="float" orientation="portrait" xlink:type="simple" id="oo_361803.jpg"><uri content-type="original_file" xlink:type="simple">https://binary.pensoft.net/fig/361803</uri></graphic></fig></tp:treatment-sec><ref-list><ref id="B30"><mixed-citation xmlns:xlink="http://www.w3.org/1999/xlink" xlink:type="simple"><person-group><name name-style="western"><surname>Horák</surname><given-names>J</given-names></name></person-group> (<year>2008</year>) <article-title>Family <tp:taxon-name><tp:taxon-name-part taxon-name-part-type="family">Mordellidae</tp:taxon-name-part></tp:taxon-name> Latreille, 1802.</article-title> In: <person-group><name name-style="western"><surname>Löbl</surname><given-names>I</given-names></name><name name-style="western"><surname>Smetana</surname><given-names>A</given-names></name></person-group> (<role>Eds</role>) <issue-title>Catalogue of Palaearctic Coleoptera.</issue-title><source>Vol. 5. <tp:taxon-name><tp:taxon-name-part taxon-name-part-type="superfamily">Tenebrionoidea</tp:taxon-name-part></tp:taxon-name>. Apollo Books, Stenstrup</source>, <fpage>87</fpage>–<lpage>105</lpage>.</mixed-citation></ref><ref id="B34"><mixed-citation xmlns:xlink="http://www.w3.org/1999/xlink" xlink:type="simple"><person-group><name name-style="western"><surname>Kaszab</surname><given-names>Z</given-names></name></person-group> (<year>1979</year>) <source>Felemás lábfejízes bogarak II. – <tp:taxon-name><tp:taxon-name-part taxon-name-part-type="clade">Heteromera</tp:taxon-name-part></tp:taxon-name> II. In: Magyarország állatvilága (Fauna Hungariae), IX, 2.</source><publisher-name>Akadémiai Kiadó</publisher-name>, <publisher-loc>Budapest</publisher-loc>, <size units="page">105 pp</size>.</mixed-citation></ref><ref id="B66"><mixed-citation xmlns:xlink="http://www.w3.org/1999/xlink" xlink:type="simple"><person-group><name name-style="western"><surname>Schilsky</surname><given-names>J</given-names></name></person-group> (<year>1895</year>) Die Käfer Europa’s. Nach der Natur Beschrieben von Dr. H. C. Küster und Dr. G. Kraatz Fortgesetzt von J. Schilsky, Vol 31. Bauer und Raspe (Emil Küster), Nürnberg 1–100. [viii + no. taxa]</mixed-citation></ref><ref id="B8"><mixed-citation xmlns:xlink="http://www.w3.org/1999/xlink" xlink:type="simple"><person-group><name name-style="western"><surname>Emery</surname><given-names>MC</given-names></name></person-group> (<year>1876</year>) <article-title>Essai monographique sur les Mordellides de l’Europe et des contrées limitrophes.</article-title><source>L’Abeille: Journal d’Entomologie</source><volume>14</volume>: <fpage>1</fpage>–<lpage>128</lpage>.</mixed-citation></ref></ref-list></tp:taxon-treatment>
