# Supplementary material for: New distributional records for sixteen Mordellidae species from the Western Palearctic (Insecta, Coleoptera, Mordellidae)
Source: Zookeys. 2019 Dec 4;894:151–70. doi: 10.3897/zookeys.894.39584 (PMC6906168; doi:10.3897/zookeys.894.39584)
Supplement: XML Treatment for Mordellistena (s. str.) koelleri [file zookeys.894.39584-treatment6.xml]

<!DOCTYPE tp:taxon-treatment
  PUBLIC "-//TaxonX//DTD Taxonomic Treatment Publishing DTD v0 20100105//EN" "tax-treatment-NSO.dtd">
<tp:taxon-treatment xmlns:tp="http://www.plazi.org/taxpub"><tp:treatment-meta><kwd-group><label>Taxon classification</label><kwd><named-content xmlns:xlink="http://www.w3.org/1999/xlink" content-type="kingdom">Animalia</named-content></kwd><kwd><named-content xmlns:xlink="http://www.w3.org/1999/xlink" content-type="order">Coleoptera</named-content></kwd><kwd><named-content xmlns:xlink="http://www.w3.org/1999/xlink" content-type="family">Mordellidae</named-content></kwd></kwd-group><mixed-citation publication-type="journal"><person-group><name><surname>Selnekovič</surname><given-names>Dávid</given-names></name><name><surname>Ruzzier</surname><given-names>Enrico</given-names></name></person-group><article-title>New distributional records for sixteen <tp:taxon-name><tp:taxon-name-part taxon-name-part-type="family">Mordellidae</tp:taxon-name-part></tp:taxon-name> species from the Western Palearctic (<tp:taxon-name><tp:taxon-name-part taxon-name-part-type="class">Insecta</tp:taxon-name-part></tp:taxon-name>, <tp:taxon-name><tp:taxon-name-part taxon-name-part-type="order">Coleoptera</tp:taxon-name-part></tp:taxon-name>, <tp:taxon-name><tp:taxon-name-part taxon-name-part-type="family">Mordellidae</tp:taxon-name-part></tp:taxon-name>)</article-title><source>Zookeys</source><day>04</day><month>12</month><year>2019</year><volume>894</volume><fpage>151</fpage><lpage>170</lpage><pub-id pub-id-type="doi">10.3897/zookeys.894.39584</pub-id></mixed-citation></tp:treatment-meta><tp:nomenclature><tp:taxon-name><object-id xmlns:xlink="http://www.w3.org/1999/xlink" content-type="arpha" xlink:type="simple">CD53200F-3B0C-513E-8906-D4A3C3716B62</object-id>
            <tp:taxon-name-part taxon-name-part-type="genus" reg="Mordellistena">Mordellistena</tp:taxon-name-part>
            <tp:taxon-name-part taxon-name-part-type="sensu">(s. str.)</tp:taxon-name-part>
            <tp:taxon-name-part taxon-name-part-type="species" reg="koelleri">koelleri</tp:taxon-name-part>
          </tp:taxon-name><tp:taxon-authority>Ermisch, 1956</tp:taxon-authority><tp:nomenclature-citation-list><tp:nomenclature-citation><tp:taxon-name>
                <tp:taxon-name-part taxon-name-part-type="genus" reg="Mordellistena">Mordellistena</tp:taxon-name-part> <tp:taxon-name-part taxon-name-part-type="sensu">(s. str.)</tp:taxon-name-part> <tp:taxon-name-part taxon-name-part-type="species" reg="koelleri">koelleri</tp:taxon-name-part></tp:taxon-name><comment>Ermisch, 1956: 289 [type locality: Hale, Lettiner Höhen, Germany].</comment></tp:nomenclature-citation></tp:nomenclature-citation-list></tp:nomenclature><tp:treatment-sec sec-type="New records" id="SECID0EP4AE"><title>New records.</title><p>ITALY • 1 ♂; Magredi di Cordenons, Pordenone, Friuli-Venezia Giulia; <named-content xmlns:xlink="http://www.w3.org/1999/xlink" content-type="dwc:verbatimCoordinates" xlink:type="simple"><named-content content-type="geo-json" specific-use="{&#34;type&#34;:&#34;Point&#34;,&#34;coordinates&#34;:[12.725833,46.030556]}" id="NCID0EY4AE" xlink:type="simple">46°01'50"N, 12°43'33"E</named-content></named-content>; 02 June 2018; E. Ruzzier leg.; E. Ruzzier det.; <abbrev xmlns:xlink="http://www.w3.org/1999/xlink" xlink:title="Enrico Ruzzier private collection, Mirano, Italy" id="ABBRID0E44AE" xlink:type="simple">ERPC</abbrev> • 1 ♂; Treviso, Veneto; <named-content xmlns:xlink="http://www.w3.org/1999/xlink" content-type="dwc:verbatimCoordinates" xlink:type="simple"><named-content content-type="geo-json" specific-use="{&#34;type&#34;:&#34;Point&#34;,&#34;coordinates&#34;:[11.746389,45.834444]}" id="NCID0EE5AE" xlink:type="simple">45°50'04"N, 11°44'47"E</named-content></named-content>; 17 June 2018; E. Ruzzier leg.; E. Ruzzier det.; <abbrev xmlns:xlink="http://www.w3.org/1999/xlink" xlink:title="Enrico Ruzzier private collection, Mirano, Italy" id="ABBRID0EJ5AE" xlink:type="simple">ERPC</abbrev>. MONTENEGRO • 2 ♂♂; Prokletije Mountains, Grebaje valley; <named-content xmlns:xlink="http://www.w3.org/1999/xlink" content-type="dwc:verbatimCoordinates" xlink:type="simple"><named-content content-type="geo-json" specific-use="{&#34;type&#34;:&#34;Point&#34;,&#34;coordinates&#34;:[19.793333,42.531389]}" id="NCID0EQ5AE" xlink:type="simple">42°31'53"N, 19°47'36"E</named-content></named-content>; 2 Aug. 2016; D. Selnekovič leg.; D. Selnekovič det.; <abbrev xmlns:xlink="http://www.w3.org/1999/xlink" xlink:title="Dávid Selnekovič private collection, Bratislava, Slovakia" id="ABBRID0EV5AE" xlink:type="simple">DSPC</abbrev>.</p></tp:treatment-sec><tp:treatment-sec sec-type="distribution" id="SECID0EZ5AE"><title>Distribution.</title><p>Austria (<xref ref-type="bibr" rid="B13">Ermisch 1963b</xref>), Bosnia and Herzegovina (<xref ref-type="bibr" rid="B13">Ermisch 1963b</xref>), Bulgaria (<xref ref-type="bibr" rid="B18">Ermisch 1969b</xref>), Czech Republic (<xref ref-type="bibr" rid="B13">Ermisch 1963b</xref>), Denmark (<xref ref-type="bibr" rid="B17">Ermisch 1969a</xref>), France (<xref ref-type="bibr" rid="B35">Köstlin and Vogt 1971</xref>), Germany (<xref ref-type="bibr" rid="B10">Ermisch 1956</xref>), Hungary (<xref ref-type="bibr" rid="B13">Ermisch 1963b</xref>), Italy (<bold>new country record</bold>), North Macedonia (<xref ref-type="bibr" rid="B18">Ermisch 1969b</xref>), Poland (<xref ref-type="bibr" rid="B5">Borowiec 1996</xref>), Montenegro (<bold>new country record</bold>), Slovakia (<xref ref-type="bibr" rid="B26">Horák 1979</xref>), Spain (<xref ref-type="bibr" rid="B30">Horák 2008</xref>), Sweden (<xref ref-type="bibr" rid="B33">Kangas and Rutanen 1984</xref>), Switzerland (<xref ref-type="bibr" rid="B35">Köstlin and Vogt 1971</xref>), Ukraine (<xref ref-type="bibr" rid="B48">Odnosum 1993</xref>, <xref ref-type="bibr" rid="B54">2010</xref>), former Yugoslavia (<xref ref-type="bibr" rid="B30">Horák 2008</xref>; without further information).</p></tp:treatment-sec><tp:treatment-sec sec-type="remarks" id="SECID0EIBAG"><title>Remarks.</title><p><italic><tp:taxon-name><tp:taxon-name-part taxon-name-part-type="genus" reg="Mordellistena">Mordellistena</tp:taxon-name-part> <tp:taxon-name-part taxon-name-part-type="species" reg="koelleri">koelleri</tp:taxon-name-part></tp:taxon-name></italic> inhabits various grassland habitats from lowlands to highlands reaching up to 1700 m a.s.l. (<xref ref-type="bibr" rid="B35">Köstlin and Vogt 1971</xref>) The adults feed on flowers of herbaceous plants. It was observed by the authors on the subpannonian steppes and calcareous grasslands in Slovakia on flowers of <italic><tp:taxon-name><tp:taxon-name-part taxon-name-part-type="genus" reg="Tithymalus">Tithymalus</tp:taxon-name-part></tp:taxon-name></italic>, on a pastured montane meadow in Montenegro on <italic><tp:taxon-name><tp:taxon-name-part taxon-name-part-type="genus" reg="Daucus">Daucus</tp:taxon-name-part> <tp:taxon-name-part taxon-name-part-type="species" reg="carota">carota</tp:taxon-name-part></tp:taxon-name></italic>, and a sandy steppe in Italy on flowers of <italic><tp:taxon-name><tp:taxon-name-part taxon-name-part-type="genus" reg="Daucus">Daucus</tp:taxon-name-part> <tp:taxon-name-part taxon-name-part-type="species" reg="carota">carota</tp:taxon-name-part></tp:taxon-name></italic>. The larvae and host plants remain unknown. Specimens examined for the present study were compared with the type series deposited in <abbrev xmlns:xlink="http://www.w3.org/1999/xlink" content-type="institution" xlink:title="Senckenberg Naturhistorische Sammlungen, Dresden, Germany" id="ABBRID0E1CAG" xlink:type="simple">SNSD</abbrev>.</p></tp:treatment-sec><ref-list><ref id="B13"><mixed-citation xmlns:xlink="http://www.w3.org/1999/xlink" xlink:type="simple"><person-group><name name-style="western"><surname>Ermisch</surname><given-names>K</given-names></name></person-group> (<year>1963b</year>) <article-title>Neue Mordelliden (<tp:taxon-name><tp:taxon-name-part taxon-name-part-type="clade">Heteromera</tp:taxon-name-part></tp:taxon-name>, <tp:taxon-name><tp:taxon-name-part taxon-name-part-type="family">Mordellidae</tp:taxon-name-part></tp:taxon-name>) aus Deutschland und Nachträge zur Faunistik der Mitteleuropaischen Mordelliden.</article-title><source>Entomologische Blätter</source><volume>59</volume>: <fpage>1</fpage>–<lpage>36</lpage>.</mixed-citation></ref><ref id="B18"><mixed-citation xmlns:xlink="http://www.w3.org/1999/xlink" xlink:type="simple"><person-group><name name-style="western"><surname>Ermisch</surname><given-names>K</given-names></name></person-group> (<year>1969b</year>) Ergebnisse der Albanien-Expedition 1961 des Deutschen Entomologischen Institutes, 76. Beitrag, <tp:taxon-name><tp:taxon-name-part taxon-name-part-type="order">Coleoptera</tp:taxon-name-part></tp:taxon-name>: <tp:taxon-name><tp:taxon-name-part taxon-name-part-type="family">Mordellidae</tp:taxon-name-part></tp:taxon-name>. Beiträge zur Entomologie 19(7/8): 845–859.</mixed-citation></ref><ref id="B17"><mixed-citation xmlns:xlink="http://www.w3.org/1999/xlink" xlink:type="simple"><person-group><name name-style="western"><surname>Ermisch</surname><given-names>K</given-names></name></person-group> (<year>1969a</year>) <article-title>79. Familie: <tp:taxon-name><tp:taxon-name-part taxon-name-part-type="family">Mordellidae</tp:taxon-name-part></tp:taxon-name>.</article-title> In: <person-group><name name-style="western"><surname>Freude</surname><given-names>H</given-names></name><name name-style="western"><surname>Harde</surname><given-names>KW</given-names></name><name name-style="western"><surname>Lohse</surname><given-names>GA</given-names></name></person-group> (<role>Eds</role>) <issue-title>Die Käfer Mitteleuropas.</issue-title><source>Band 8, Teredilia, <tp:taxon-name><tp:taxon-name-part taxon-name-part-type="clade">Heteromera</tp:taxon-name-part></tp:taxon-name>, <tp:taxon-name><tp:taxon-name-part taxon-name-part-type="superfamily">Lamellicornia</tp:taxon-name-part></tp:taxon-name>. Goecke &amp; Evers, Krefeld; G. Fischer, Jena, Stuttgart</source>, <fpage>160</fpage>–<lpage>196</lpage>.</mixed-citation></ref><ref id="B35"><mixed-citation xmlns:xlink="http://www.w3.org/1999/xlink" xlink:type="simple"><person-group><name name-style="western"><surname>Köstlin</surname><given-names>R</given-names></name><name name-style="western"><surname>Vogt</surname><given-names>H</given-names></name></person-group> (<year>1971</year>) <article-title>Beitrag zur Mordellidenfauna.</article-title><source>Mitteilungen des Entomologischen Vereins Stuttgart</source><volume>6</volume>: <fpage>35</fpage>–<lpage>74</lpage>.</mixed-citation></ref><ref id="B10"><mixed-citation xmlns:xlink="http://www.w3.org/1999/xlink" xlink:type="simple"><person-group><name name-style="western"><surname>Ermisch</surname><given-names>K</given-names></name></person-group> (<year>1956</year>) <article-title><tp:taxon-name><tp:taxon-name-part taxon-name-part-type="family">Mordellidae</tp:taxon-name-part></tp:taxon-name>.</article-title> In: <person-group><name name-style="western"><surname>Horion</surname><given-names>A</given-names></name></person-group> (<role>Ed.</role>) <issue-title>Faunistik der mitteleuropäischen Käfer.</issue-title><source>Band 5: <tp:taxon-name><tp:taxon-name-part taxon-name-part-type="clade">Heteromera</tp:taxon-name-part></tp:taxon-name>. Entomologische Arbeiten aus dem Museum G. Frey Tutzing bei München, München</source>, <fpage>269</fpage>–<lpage>328</lpage>.</mixed-citation></ref><ref id="B5"><mixed-citation xmlns:xlink="http://www.w3.org/1999/xlink" xlink:type="simple"><person-group><name name-style="western"><surname>Borowiec</surname><given-names>L</given-names></name></person-group> (<year>1996</year>) <source><tp:taxon-name><tp:taxon-name-part taxon-name-part-type="family">Mordellidae</tp:taxon-name-part></tp:taxon-name>, Miastkowate (<tp:taxon-name><tp:taxon-name-part taxon-name-part-type="class">Insecta</tp:taxon-name-part></tp:taxon-name>: <tp:taxon-name><tp:taxon-name-part taxon-name-part-type="order">Coleoptera</tp:taxon-name-part></tp:taxon-name>). Fauna Polski, Vol. 18.</source><publisher-name>Muzeum i Instytut Zoologii</publisher-name>, <publisher-loc>Warszawa</publisher-loc>, <size units="page">190 pp</size>.</mixed-citation></ref><ref id="B26"><mixed-citation xmlns:xlink="http://www.w3.org/1999/xlink" xlink:type="simple"><person-group><name name-style="western"><surname>Horák</surname><given-names>J</given-names></name></person-group> (<year>1979</year>) Faunistic records from Czechoslovakia. <tp:taxon-name><tp:taxon-name-part taxon-name-part-type="family">Mordellidae</tp:taxon-name-part></tp:taxon-name>. Acta Entomologica Bohemoslovaca 66: 346.</mixed-citation></ref><ref id="B30"><mixed-citation xmlns:xlink="http://www.w3.org/1999/xlink" xlink:type="simple"><person-group><name name-style="western"><surname>Horák</surname><given-names>J</given-names></name></person-group> (<year>2008</year>) <article-title>Family <tp:taxon-name><tp:taxon-name-part taxon-name-part-type="family">Mordellidae</tp:taxon-name-part></tp:taxon-name> Latreille, 1802.</article-title> In: <person-group><name name-style="western"><surname>Löbl</surname><given-names>I</given-names></name><name name-style="western"><surname>Smetana</surname><given-names>A</given-names></name></person-group> (<role>Eds</role>) <issue-title>Catalogue of Palaearctic Coleoptera.</issue-title><source>Vol. 5. <tp:taxon-name><tp:taxon-name-part taxon-name-part-type="superfamily">Tenebrionoidea</tp:taxon-name-part></tp:taxon-name>. Apollo Books, Stenstrup</source>, <fpage>87</fpage>–<lpage>105</lpage>.</mixed-citation></ref><ref id="B33"><mixed-citation xmlns:xlink="http://www.w3.org/1999/xlink" xlink:type="simple"><person-group><name name-style="western"><surname>Kangas</surname><given-names>E</given-names></name><name name-style="western"><surname>Rutanen</surname><given-names>I</given-names></name></person-group> (<year>1984</year>) <article-title>Four <italic><tp:taxon-name><tp:taxon-name-part taxon-name-part-type="genus">Mordellistena</tp:taxon-name-part></tp:taxon-name></italic> species (Coleopetra: <tp:taxon-name><tp:taxon-name-part taxon-name-part-type="family">Mordellidae</tp:taxon-name-part></tp:taxon-name>) new to Sweden.</article-title><source>Entomologisk Tidskrift</source><volume>105</volume>: <fpage>99</fpage>–<lpage>101</lpage>.</mixed-citation></ref><ref id="B48"><mixed-citation xmlns:xlink="http://www.w3.org/1999/xlink" xlink:type="simple"><person-group><name name-style="western"><surname>Odnosum</surname><given-names>VK</given-names></name></person-group> (<year>1993</year>) <article-title>Subfamily <tp:taxon-name><tp:taxon-name-part taxon-name-part-type="subfamily">Mordellinae</tp:taxon-name-part></tp:taxon-name> mordellid beetles (<tp:taxon-name><tp:taxon-name-part taxon-name-part-type="order">Coleoptera</tp:taxon-name-part></tp:taxon-name>, <tp:taxon-name><tp:taxon-name-part taxon-name-part-type="family">Mordellidae</tp:taxon-name-part></tp:taxon-name>) of the Ukrainian fauna. Communication 2.</article-title><source>Vestnik Zoologii</source><volume>1993</volume>(<issue>6</issue>): <fpage>20</fpage>–<lpage>28</lpage>.</mixed-citation></ref><ref id="B54"><mixed-citation xmlns:xlink="http://www.w3.org/1999/xlink" xlink:type="simple"><person-group><name name-style="western"><surname>Odnosum</surname><given-names>VK</given-names></name></person-group> (<year>2010</year>) <source>Vypusk 9, Zhuki-Gorbatki (<tp:taxon-name><tp:taxon-name-part taxon-name-part-type="order">Coleoptera</tp:taxon-name-part></tp:taxon-name>, <tp:taxon-name><tp:taxon-name-part taxon-name-part-type="family">Mordellidae</tp:taxon-name-part></tp:taxon-name>). Fauna Ukrainy, tom 19, Zhestokrylye.</source><publisher-name>Naukova Dumka</publisher-name>, <publisher-loc>Kiev</publisher-loc>, <size units="page">263 pp</size>.</mixed-citation></ref></ref-list></tp:taxon-treatment>
