# Supplementary material for: New distributional records for sixteen Mordellidae species from the Western Palearctic (Insecta, Coleoptera, Mordellidae)
Source: Zookeys. 2019 Dec 4;894:151–70. doi: 10.3897/zookeys.894.39584 (PMC6906168; doi:10.3897/zookeys.894.39584)
Supplement: XML Treatment for Mordellistena (s. str.) kraatzi kraatzi [file zookeys.894.39584-treatment7.xml]

<!DOCTYPE tp:taxon-treatment
  PUBLIC "-//TaxonX//DTD Taxonomic Treatment Publishing DTD v0 20100105//EN" "tax-treatment-NSO.dtd">
<tp:taxon-treatment xmlns:tp="http://www.plazi.org/taxpub"><tp:treatment-meta><kwd-group><label>Taxon classification</label><kwd><named-content xmlns:xlink="http://www.w3.org/1999/xlink" content-type="kingdom">Animalia</named-content></kwd><kwd><named-content xmlns:xlink="http://www.w3.org/1999/xlink" content-type="order">Coleoptera</named-content></kwd><kwd><named-content xmlns:xlink="http://www.w3.org/1999/xlink" content-type="family">Mordellidae</named-content></kwd></kwd-group><mixed-citation publication-type="journal"><person-group><name><surname>Selnekovič</surname><given-names>Dávid</given-names></name><name><surname>Ruzzier</surname><given-names>Enrico</given-names></name></person-group><article-title>New distributional records for sixteen <tp:taxon-name><tp:taxon-name-part taxon-name-part-type="family">Mordellidae</tp:taxon-name-part></tp:taxon-name> species from the Western Palearctic (<tp:taxon-name><tp:taxon-name-part taxon-name-part-type="class">Insecta</tp:taxon-name-part></tp:taxon-name>, <tp:taxon-name><tp:taxon-name-part taxon-name-part-type="order">Coleoptera</tp:taxon-name-part></tp:taxon-name>, <tp:taxon-name><tp:taxon-name-part taxon-name-part-type="family">Mordellidae</tp:taxon-name-part></tp:taxon-name>)</article-title><source>Zookeys</source><day>04</day><month>12</month><year>2019</year><volume>894</volume><fpage>151</fpage><lpage>170</lpage><pub-id pub-id-type="doi">10.3897/zookeys.894.39584</pub-id></mixed-citation></tp:treatment-meta><tp:nomenclature><tp:taxon-name><object-id xmlns:xlink="http://www.w3.org/1999/xlink" content-type="arpha" xlink:type="simple">F1B05CF4-B98E-50D3-B534-5761D9EC50EF</object-id>
            <tp:taxon-name-part taxon-name-part-type="genus" reg="Mordellistena">Mordellistena</tp:taxon-name-part>
            <tp:taxon-name-part taxon-name-part-type="sensu">(s. str.)</tp:taxon-name-part>
            <tp:taxon-name-part taxon-name-part-type="species" reg="kraatzi">kraatzi</tp:taxon-name-part>
            <tp:taxon-name-part taxon-name-part-type="subspecies" reg="kraatzi">kraatzi</tp:taxon-name-part>
          </tp:taxon-name><tp:taxon-authority>Emery, 1876</tp:taxon-authority><tp:nomenclature-citation-list><tp:nomenclature-citation><tp:taxon-name>
                <tp:taxon-name-part taxon-name-part-type="genus" reg="Mordellistena">Mordellistena</tp:taxon-name-part> <tp:taxon-name-part taxon-name-part-type="sensu">(s. str.)</tp:taxon-name-part> <tp:taxon-name-part taxon-name-part-type="species" reg="kraatzi">kraatzi</tp:taxon-name-part> <tp:taxon-name-part taxon-name-part-type="subspecies" reg="kraatzi">kraatzi</tp:taxon-name-part></tp:taxon-name><comment>Emery, 1876: 91–92 [type locality: Sarepta, Russia].</comment></tp:nomenclature-citation></tp:nomenclature-citation-list></tp:nomenclature><tp:treatment-sec sec-type="New records" id="SECID0E4EAG"><title>New records.</title><p>MOROCCO • 2 ex.; 30 km NE Fez, Tissa env., Qued Leben riv.; <named-content xmlns:xlink="http://www.w3.org/1999/xlink" content-type="dwc:verbatimCoordinates" xlink:type="simple"><named-content content-type="geo-json" specific-use="{&#34;type&#34;:&#34;Point&#34;,&#34;coordinates&#34;:[-4.765000,34.250556]}" id="NCID0EGFAG" xlink:type="simple">34°15'02"N, 4°45'54"W</named-content></named-content>; 9 May 2015; E. Ezer leg.; D. Selnekovič det.; <abbrev xmlns:xlink="http://www.w3.org/1999/xlink" xlink:title="Eduard Ezer private collection, Zlín, Czech Republic" id="ABBRID0ELFAG" xlink:type="simple">EEPC</abbrev></p></tp:treatment-sec><tp:treatment-sec sec-type="distribution" id="SECID0EOFAG"><title>Distribution.</title><p>Albania (<xref ref-type="bibr" rid="B10">Ermisch 1956</xref>), Azerbaijan (<xref ref-type="bibr" rid="B30">Horák 2008</xref>), Armenia (<xref ref-type="bibr" rid="B30">Horák 2008</xref>), Belarus (<xref ref-type="bibr" rid="B76">Zemoglyadchuk 2007</xref>), Bosnia and Herzegovina (<xref ref-type="bibr" rid="B10">Ermisch 1956</xref>), Bulgaria (<xref ref-type="bibr" rid="B18">Ermisch 1969b</xref>), Croatia (<xref ref-type="bibr" rid="B10">Ermisch 1956</xref>), Cyprus (Baudi di Selve 1877; <xref ref-type="bibr" rid="B10">Ermisch 1956</xref>), Czech Republic (<xref ref-type="bibr" rid="B28">Horák 1989</xref>), Georgia (<xref ref-type="bibr" rid="B30">Horák 2008</xref>), Germany (<xref ref-type="bibr" rid="B10">Ermisch 1956</xref>), Greece (<xref ref-type="bibr" rid="B18">Ermisch 1969b</xref>), Hungary (<xref ref-type="bibr" rid="B66">Schilsky 1895</xref>), Iran (<xref ref-type="bibr" rid="B30">Horák 2008</xref>), Iraq (<xref ref-type="bibr" rid="B1">Abdul-Rassoul 2010</xref>), Italy (Baudi di Selve 1877; <xref ref-type="bibr" rid="B60">Ruzzier 2013</xref>), Kazakhstan (<xref ref-type="bibr" rid="B50">Odnosum 2003</xref>), Kyrgyzstan (<xref ref-type="bibr" rid="B30">Horák 2008</xref>), North Macedonia (<xref ref-type="bibr" rid="B18">Ermisch 1969b</xref>), Morocco (<bold>new country record</bold>), Poland (<xref ref-type="bibr" rid="B5">Borowiec 1996</xref>), Portugal (<xref ref-type="bibr" rid="B14">Ermisch 1963c</xref>), Romania (<xref ref-type="bibr" rid="B59">Roubal 1936</xref>; <xref ref-type="bibr" rid="B10">Ermisch 1956</xref>), Russia (<xref ref-type="bibr" rid="B8">Emery 1876</xref>), Slovakia (<xref ref-type="bibr" rid="B59">Roubal 1936</xref>), Spain (<xref ref-type="bibr" rid="B10">Ermisch 1956</xref>), Switzerland (Baudi di Selve 1877), Syria (<xref ref-type="bibr" rid="B62">Ruzzier et al. 2017</xref>), Tajikistan (<xref ref-type="bibr" rid="B50">Odnosum 2003</xref>), Turkey (<xref ref-type="bibr" rid="B10">Ermisch 1956</xref>), Turkmenistan (<xref ref-type="bibr" rid="B50">Odnosum 2003</xref>), Ukraine (<xref ref-type="bibr" rid="B48">Odnosum 1993</xref>).</p></tp:treatment-sec><tp:treatment-sec sec-type="remarks" id="SECID0ESJAG"><title>Remarks.</title><p>This species has a wide distributional range in Europe, North Africa and the western parts of Asia. It inhabits xerothermophilous grassland habitats where adults feed on flowers of various herbaceous plants (e.g., <italic><tp:taxon-name><tp:taxon-name-part taxon-name-part-type="genus" reg="Daucus">Daucus</tp:taxon-name-part> <tp:taxon-name-part taxon-name-part-type="species" reg="carota">carota</tp:taxon-name-part></tp:taxon-name></italic>, <italic><tp:taxon-name><tp:taxon-name-part taxon-name-part-type="genus" reg="Tithymalus">Tithymalus</tp:taxon-name-part></tp:taxon-name></italic>). The larvae described by <xref ref-type="bibr" rid="B54">Odnosum (2010)</xref> feed on the stems of <tp:taxon-name><tp:taxon-name-part taxon-name-part-type="family">Asteraceae</tp:taxon-name-part></tp:taxon-name> plants (e.g., <italic><tp:taxon-name><tp:taxon-name-part taxon-name-part-type="genus" reg="Arctium">Arctium</tp:taxon-name-part></tp:taxon-name></italic>, <italic><tp:taxon-name><tp:taxon-name-part taxon-name-part-type="genus" reg="Centaurea">Centaurea</tp:taxon-name-part> <tp:taxon-name-part taxon-name-part-type="species" reg="salonitana">salonitana</tp:taxon-name-part></tp:taxon-name></italic>).</p></tp:treatment-sec><ref-list><ref id="B10"><mixed-citation xmlns:xlink="http://www.w3.org/1999/xlink" xlink:type="simple"><person-group><name name-style="western"><surname>Ermisch</surname><given-names>K</given-names></name></person-group> (<year>1956</year>) <article-title><tp:taxon-name><tp:taxon-name-part taxon-name-part-type="family">Mordellidae</tp:taxon-name-part></tp:taxon-name>.</article-title> In: <person-group><name name-style="western"><surname>Horion</surname><given-names>A</given-names></name></person-group> (<role>Ed.</role>) <issue-title>Faunistik der mitteleuropäischen Käfer.</issue-title><source>Band 5: <tp:taxon-name><tp:taxon-name-part taxon-name-part-type="clade">Heteromera</tp:taxon-name-part></tp:taxon-name>. Entomologische Arbeiten aus dem Museum G. Frey Tutzing bei München, München</source>, <fpage>269</fpage>–<lpage>328</lpage>.</mixed-citation></ref><ref id="B30"><mixed-citation xmlns:xlink="http://www.w3.org/1999/xlink" xlink:type="simple"><person-group><name name-style="western"><surname>Horák</surname><given-names>J</given-names></name></person-group> (<year>2008</year>) <article-title>Family <tp:taxon-name><tp:taxon-name-part taxon-name-part-type="family">Mordellidae</tp:taxon-name-part></tp:taxon-name> Latreille, 1802.</article-title> In: <person-group><name name-style="western"><surname>Löbl</surname><given-names>I</given-names></name><name name-style="western"><surname>Smetana</surname><given-names>A</given-names></name></person-group> (<role>Eds</role>) <issue-title>Catalogue of Palaearctic Coleoptera.</issue-title><source>Vol. 5. <tp:taxon-name><tp:taxon-name-part taxon-name-part-type="superfamily">Tenebrionoidea</tp:taxon-name-part></tp:taxon-name>. Apollo Books, Stenstrup</source>, <fpage>87</fpage>–<lpage>105</lpage>.</mixed-citation></ref><ref id="B76"><mixed-citation xmlns:xlink="http://www.w3.org/1999/xlink" xlink:type="simple"><person-group><name name-style="western"><surname>Zemoglyadchuk</surname><given-names>AV</given-names></name></person-group> (<year>2007</year>) <article-title>Species composition and biotopical distribution of the mordellid beetles (<tp:taxon-name><tp:taxon-name-part taxon-name-part-type="order">Coleoptera</tp:taxon-name-part></tp:taxon-name>, <tp:taxon-name><tp:taxon-name-part taxon-name-part-type="family">Mordellidae</tp:taxon-name-part></tp:taxon-name>) of the Belarus fauna.</article-title><source>Bulletin of Moscow Society of Naturalists, Biological series</source><volume>112</volume>(<issue>2</issue>): <fpage>14</fpage>–<lpage>17</lpage>.</mixed-citation></ref><ref id="B18"><mixed-citation xmlns:xlink="http://www.w3.org/1999/xlink" xlink:type="simple"><person-group><name name-style="western"><surname>Ermisch</surname><given-names>K</given-names></name></person-group> (<year>1969b</year>) Ergebnisse der Albanien-Expedition 1961 des Deutschen Entomologischen Institutes, 76. Beitrag, <tp:taxon-name><tp:taxon-name-part taxon-name-part-type="order">Coleoptera</tp:taxon-name-part></tp:taxon-name>: <tp:taxon-name><tp:taxon-name-part taxon-name-part-type="family">Mordellidae</tp:taxon-name-part></tp:taxon-name>. Beiträge zur Entomologie 19(7/8): 845–859.</mixed-citation></ref><ref id="B28"><mixed-citation xmlns:xlink="http://www.w3.org/1999/xlink" xlink:type="simple"><person-group><name name-style="western"><surname>Horák</surname><given-names>J</given-names></name></person-group> (<year>1989</year>) <article-title>Faunistic records from Czechoslovakia. <tp:taxon-name><tp:taxon-name-part taxon-name-part-type="order">Coleoptera</tp:taxon-name-part></tp:taxon-name>, <tp:taxon-name><tp:taxon-name-part taxon-name-part-type="family">Mordellidae</tp:taxon-name-part></tp:taxon-name>.</article-title><source>Acta Entomologica Bohemoslovaca</source><volume>86</volume>: <fpage>477</fpage>–<lpage>478</lpage>.</mixed-citation></ref><ref id="B66"><mixed-citation xmlns:xlink="http://www.w3.org/1999/xlink" xlink:type="simple"><person-group><name name-style="western"><surname>Schilsky</surname><given-names>J</given-names></name></person-group> (<year>1895</year>) Die Käfer Europa’s. Nach der Natur Beschrieben von Dr. H. C. Küster und Dr. G. Kraatz Fortgesetzt von J. Schilsky, Vol 31. Bauer und Raspe (Emil Küster), Nürnberg 1–100. [viii + no. taxa]</mixed-citation></ref><ref id="B1"><mixed-citation xmlns:xlink="http://www.w3.org/1999/xlink" xlink:type="simple"><person-group><name name-style="western"><surname>Abdul-Rassoul</surname><given-names>MS</given-names></name></person-group> (<year>2010</year>) <article-title>Tumbling flower beetles (<tp:taxon-name><tp:taxon-name-part taxon-name-part-type="order">Coleoptera</tp:taxon-name-part></tp:taxon-name>, <tp:taxon-name><tp:taxon-name-part taxon-name-part-type="family">Mordellidae</tp:taxon-name-part></tp:taxon-name>) of Iraq.</article-title><source>Bulletin of the Iraq Natural History Museum</source><volume>11</volume>(<issue>2</issue>): <fpage>1</fpage>–<lpage>5</lpage>.</mixed-citation></ref><ref id="B60"><mixed-citation xmlns:xlink="http://www.w3.org/1999/xlink" xlink:type="simple"><person-group><name name-style="western"><surname>Ruzzier</surname><given-names>E</given-names></name></person-group> (<year>2013</year>) <article-title>Taxonomic and faunistic notes on Italian <tp:taxon-name><tp:taxon-name-part taxon-name-part-type="family">Mordellidae</tp:taxon-name-part></tp:taxon-name> (<tp:taxon-name><tp:taxon-name-part taxon-name-part-type="order">Coleoptera</tp:taxon-name-part></tp:taxon-name><tp:taxon-name><tp:taxon-name-part taxon-name-part-type="superfamily">Tenebrionoidea</tp:taxon-name-part></tp:taxon-name>) with redescription of <italic><tp:taxon-name><tp:taxon-name-part taxon-name-part-type="genus">Falsopseudotomoxia</tp:taxon-name-part> <tp:taxon-name-part taxon-name-part-type="species">argyropleura</tp:taxon-name-part></tp:taxon-name></italic> (Franciscolo, 1942) n. comb.</article-title><source>Bollettino della Società Entomologica Italiana</source><volume>145</volume>(<issue>3</issue>): <fpage>103</fpage>–<lpage>115</lpage>. <ext-link xlink:type="simple" ext-link-type="doi" xlink:href="10.4081/BollettinoSEI.2013.103">https://doi.org/10.4081/BollettinoSEI.2013.103</ext-link>.</mixed-citation></ref><ref id="B50"><mixed-citation xmlns:xlink="http://www.w3.org/1999/xlink" xlink:type="simple"><person-group><name name-style="western"><surname>Odnosum</surname><given-names>VK</given-names></name></person-group> (<year>2003</year>) <article-title>Mordellid Beetles (<tp:taxon-name><tp:taxon-name-part taxon-name-part-type="order">Coleoptera</tp:taxon-name-part></tp:taxon-name>, <tp:taxon-name><tp:taxon-name-part taxon-name-part-type="family">Mordellidae</tp:taxon-name-part></tp:taxon-name>) in the Fauna of Kazakhstan and Middle Asia. Communication 2.</article-title><source>Vestnik Zoologii</source><volume>37</volume>(<issue>4</issue>): <fpage>33</fpage>–<lpage>49</lpage>.</mixed-citation></ref><ref id="B5"><mixed-citation xmlns:xlink="http://www.w3.org/1999/xlink" xlink:type="simple"><person-group><name name-style="western"><surname>Borowiec</surname><given-names>L</given-names></name></person-group> (<year>1996</year>) <source><tp:taxon-name><tp:taxon-name-part taxon-name-part-type="family">Mordellidae</tp:taxon-name-part></tp:taxon-name>, Miastkowate (<tp:taxon-name><tp:taxon-name-part taxon-name-part-type="class">Insecta</tp:taxon-name-part></tp:taxon-name>: <tp:taxon-name><tp:taxon-name-part taxon-name-part-type="order">Coleoptera</tp:taxon-name-part></tp:taxon-name>). Fauna Polski, Vol. 18.</source><publisher-name>Muzeum i Instytut Zoologii</publisher-name>, <publisher-loc>Warszawa</publisher-loc>, <size units="page">190 pp</size>.</mixed-citation></ref><ref id="B14"><mixed-citation xmlns:xlink="http://www.w3.org/1999/xlink" xlink:type="simple"><person-group><name name-style="western"><surname>Ermisch</surname><given-names>K</given-names></name></person-group> (<year>1963c</year>) <article-title>Beitrag zur Mordelliden-Fauna Portugals (Coleopt. <tp:taxon-name><tp:taxon-name-part taxon-name-part-type="clade">Heteromera</tp:taxon-name-part></tp:taxon-name>, <tp:taxon-name><tp:taxon-name-part taxon-name-part-type="family">Mordellidae</tp:taxon-name-part></tp:taxon-name>).</article-title><source>Notulae Entomologicae</source><volume>42</volume>: <fpage>14</fpage>–<lpage>21</lpage>.</mixed-citation></ref><ref id="B59"><mixed-citation xmlns:xlink="http://www.w3.org/1999/xlink" xlink:type="simple"><person-group><name name-style="western"><surname>Roubal</surname><given-names>J</given-names></name></person-group> (<year>1936</year>) <source>Katalog Coleopter (brouků) Slovenska a Podkarpatské Rusi na základě bionomickém a zoogeografickém a spolu systematický doplněk Ganglbauerových “Die Käfer Mitteleuropas” a Reitterovy “Fauna germanica”. Vol. II.</source><publisher-name>Slovanský ústav v nakladatelství Orbis</publisher-name>, <publisher-loc>Bratislava</publisher-loc>, <size units="page">434 pp</size>.</mixed-citation></ref><ref id="B8"><mixed-citation xmlns:xlink="http://www.w3.org/1999/xlink" xlink:type="simple"><person-group><name name-style="western"><surname>Emery</surname><given-names>MC</given-names></name></person-group> (<year>1876</year>) <article-title>Essai monographique sur les Mordellides de l’Europe et des contrées limitrophes.</article-title><source>L’Abeille: Journal d’Entomologie</source><volume>14</volume>: <fpage>1</fpage>–<lpage>128</lpage>.</mixed-citation></ref><ref id="B62"><mixed-citation xmlns:xlink="http://www.w3.org/1999/xlink" xlink:type="simple"><person-group><name name-style="western"><surname>Ruzzier</surname><given-names>E</given-names></name><name name-style="western"><surname>Ghahari</surname><given-names>H</given-names></name><name name-style="western"><surname>Horák</surname><given-names>J</given-names></name></person-group> (<year>2017</year>) <article-title>A checklist of the Iranian <tp:taxon-name><tp:taxon-name-part taxon-name-part-type="family">Mordellidae</tp:taxon-name-part></tp:taxon-name> (<tp:taxon-name><tp:taxon-name-part taxon-name-part-type="order">Coleoptera</tp:taxon-name-part></tp:taxon-name>: <tp:taxon-name><tp:taxon-name-part taxon-name-part-type="superfamily">Tenebrionidea</tp:taxon-name-part></tp:taxon-name>).</article-title><source>Zootaxa</source><volume>4320</volume>(<issue>1</issue>): <fpage>146</fpage>–<lpage>158</lpage>. <ext-link xlink:type="simple" ext-link-type="doi" xlink:href="10.11646/zootaxa.4320.1.8">https://doi.org/10.11646/zootaxa.4320.1.8</ext-link></mixed-citation></ref><ref id="B48"><mixed-citation xmlns:xlink="http://www.w3.org/1999/xlink" xlink:type="simple"><person-group><name name-style="western"><surname>Odnosum</surname><given-names>VK</given-names></name></person-group> (<year>1993</year>) <article-title>Subfamily <tp:taxon-name><tp:taxon-name-part taxon-name-part-type="subfamily">Mordellinae</tp:taxon-name-part></tp:taxon-name> mordellid beetles (<tp:taxon-name><tp:taxon-name-part taxon-name-part-type="order">Coleoptera</tp:taxon-name-part></tp:taxon-name>, <tp:taxon-name><tp:taxon-name-part taxon-name-part-type="family">Mordellidae</tp:taxon-name-part></tp:taxon-name>) of the Ukrainian fauna. Communication 2.</article-title><source>Vestnik Zoologii</source><volume>1993</volume>(<issue>6</issue>): <fpage>20</fpage>–<lpage>28</lpage>.</mixed-citation></ref><ref id="B54"><mixed-citation xmlns:xlink="http://www.w3.org/1999/xlink" xlink:type="simple"><person-group><name name-style="western"><surname>Odnosum</surname><given-names>VK</given-names></name></person-group> (<year>2010</year>) <source>Vypusk 9, Zhuki-Gorbatki (<tp:taxon-name><tp:taxon-name-part taxon-name-part-type="order">Coleoptera</tp:taxon-name-part></tp:taxon-name>, <tp:taxon-name><tp:taxon-name-part taxon-name-part-type="family">Mordellidae</tp:taxon-name-part></tp:taxon-name>). Fauna Ukrainy, tom 19, Zhestokrylye.</source><publisher-name>Naukova Dumka</publisher-name>, <publisher-loc>Kiev</publisher-loc>, <size units="page">263 pp</size>.</mixed-citation></ref></ref-list></tp:taxon-treatment>
