# Supplementary material for: New distributional records for sixteen Mordellidae species from the Western Palearctic (Insecta, Coleoptera, Mordellidae)
Source: Zookeys. 2019 Dec 4;894:151–70. doi: 10.3897/zookeys.894.39584 (PMC6906168; doi:10.3897/zookeys.894.39584)
Supplement: XML Treatment for Mordellistena (s. str.) krujanensis [file zookeys.894.39584-treatment8.xml]

<!DOCTYPE tp:taxon-treatment
  PUBLIC "-//TaxonX//DTD Taxonomic Treatment Publishing DTD v0 20100105//EN" "tax-treatment-NSO.dtd">
<tp:taxon-treatment xmlns:tp="http://www.plazi.org/taxpub"><tp:treatment-meta><kwd-group><label>Taxon classification</label><kwd><named-content xmlns:xlink="http://www.w3.org/1999/xlink" content-type="kingdom">Animalia</named-content></kwd><kwd><named-content xmlns:xlink="http://www.w3.org/1999/xlink" content-type="order">Coleoptera</named-content></kwd><kwd><named-content xmlns:xlink="http://www.w3.org/1999/xlink" content-type="family">Mordellidae</named-content></kwd></kwd-group><mixed-citation publication-type="journal"><person-group><name><surname>Selnekovič</surname><given-names>Dávid</given-names></name><name><surname>Ruzzier</surname><given-names>Enrico</given-names></name></person-group><article-title>New distributional records for sixteen <tp:taxon-name><tp:taxon-name-part taxon-name-part-type="family">Mordellidae</tp:taxon-name-part></tp:taxon-name> species from the Western Palearctic (<tp:taxon-name><tp:taxon-name-part taxon-name-part-type="class">Insecta</tp:taxon-name-part></tp:taxon-name>, <tp:taxon-name><tp:taxon-name-part taxon-name-part-type="order">Coleoptera</tp:taxon-name-part></tp:taxon-name>, <tp:taxon-name><tp:taxon-name-part taxon-name-part-type="family">Mordellidae</tp:taxon-name-part></tp:taxon-name>)</article-title><source>Zookeys</source><day>04</day><month>12</month><year>2019</year><volume>894</volume><fpage>151</fpage><lpage>170</lpage><pub-id pub-id-type="doi">10.3897/zookeys.894.39584</pub-id></mixed-citation></tp:treatment-meta><tp:nomenclature><tp:taxon-name><object-id xmlns:xlink="http://www.w3.org/1999/xlink" content-type="arpha" xlink:type="simple">648941A8-5473-58D0-9739-10C0FB0023EA</object-id>
            <tp:taxon-name-part taxon-name-part-type="genus" reg="Mordellistena">Mordellistena</tp:taxon-name-part>
            <tp:taxon-name-part taxon-name-part-type="sensu">(s. str.)</tp:taxon-name-part>
            <tp:taxon-name-part taxon-name-part-type="species" reg="krujanensis">krujanensis</tp:taxon-name-part>
          </tp:taxon-name><tp:taxon-authority>Ermisch, 1963</tp:taxon-authority><tp:nomenclature-citation-list><tp:nomenclature-citation><tp:taxon-name>
                <tp:taxon-name-part taxon-name-part-type="genus" reg="Mordellistena">Mordellistena</tp:taxon-name-part> <tp:taxon-name-part taxon-name-part-type="sensu">(s. str.)</tp:taxon-name-part> <tp:taxon-name-part taxon-name-part-type="species" reg="krujanensis">krujanensis</tp:taxon-name-part></tp:taxon-name><comment>Ermisch, 1963b: 14, 17 [type locality: Kruja, Albania].</comment></tp:nomenclature-citation></tp:nomenclature-citation-list></tp:nomenclature><tp:treatment-sec sec-type="New records" id="SECID0E2MAG"><title>New records.</title><p>MONTENEGRO • 1 ♂, 1 ♀; Bar city; <named-content xmlns:xlink="http://www.w3.org/1999/xlink" content-type="dwc:verbatimCoordinates" xlink:type="simple"><named-content content-type="geo-json" specific-use="{&#34;type&#34;:&#34;Point&#34;,&#34;coordinates&#34;:[19.100000,42.100000]}" id="NCID0EENAG" xlink:type="simple">42°06'N, 19°06'E</named-content></named-content>; 19 June 2011; D. Selnekovič leg.; on flowers of <italic><tp:taxon-name><tp:taxon-name-part taxon-name-part-type="genus" reg="Daucus">Daucus</tp:taxon-name-part> <tp:taxon-name-part taxon-name-part-type="species" reg="carota">carota</tp:taxon-name-part></tp:taxon-name></italic> in ruderal vegetation; D. Selnekovič det.; <abbrev xmlns:xlink="http://www.w3.org/1999/xlink" xlink:title="Dávid Selnekovič private collection, Bratislava, Slovakia" id="ABBRID0EUNAG" xlink:type="simple">DSPC</abbrev>.</p></tp:treatment-sec><tp:treatment-sec sec-type="distribution" id="SECID0EYNAG"><title>Distribution.</title><p>Ermisch (<xref ref-type="bibr" rid="B13">Ermisch 1963b</xref>) in the original description reported <italic><tp:taxon-name><tp:taxon-name-part taxon-name-part-type="genus" reg="Mordellistena">M.</tp:taxon-name-part> <tp:taxon-name-part taxon-name-part-type="species" reg="krujanensis">krujanensis</tp:taxon-name-part></tp:taxon-name></italic> from Albania and Bosnia and Herzegovina. <italic><tp:taxon-name><tp:taxon-name-part taxon-name-part-type="genus" reg="Mordellistena">M.</tp:taxon-name-part> <tp:taxon-name-part taxon-name-part-type="species" reg="krujanensis">krujanensis</tp:taxon-name-part></tp:taxon-name></italic> is recorded here for the first time from Montenegro.</p></tp:treatment-sec><tp:treatment-sec sec-type="remarks" id="SECID0EYOAG"><title>Remarks.</title><p>The first author observed the adults on flowers of <italic><tp:taxon-name><tp:taxon-name-part taxon-name-part-type="genus" reg="Daucus">Daucus</tp:taxon-name-part> <tp:taxon-name-part taxon-name-part-type="species" reg="carota">carota</tp:taxon-name-part></tp:taxon-name></italic> in ruderal vegetation along a roadside in Montenegro. The record represents a first report after the original description. The immature stages and host plants remain unknown.</p></tp:treatment-sec><ref-list><ref id="B13"><mixed-citation xmlns:xlink="http://www.w3.org/1999/xlink" xlink:type="simple"><person-group><name name-style="western"><surname>Ermisch</surname><given-names>K</given-names></name></person-group> (<year>1963b</year>) <article-title>Neue Mordelliden (<tp:taxon-name><tp:taxon-name-part taxon-name-part-type="clade">Heteromera</tp:taxon-name-part></tp:taxon-name>, <tp:taxon-name><tp:taxon-name-part taxon-name-part-type="family">Mordellidae</tp:taxon-name-part></tp:taxon-name>) aus Deutschland und Nachträge zur Faunistik der Mitteleuropaischen Mordelliden.</article-title><source>Entomologische Blätter</source><volume>59</volume>: <fpage>1</fpage>–<lpage>36</lpage>.</mixed-citation></ref></ref-list></tp:taxon-treatment>
