# Supplementary material for: New distributional records for sixteen Mordellidae species from the Western Palearctic (Insecta, Coleoptera, Mordellidae)
Source: Zookeys. 2019 Dec 4;894:151–70. doi: 10.3897/zookeys.894.39584 (PMC6906168; doi:10.3897/zookeys.894.39584)
Supplement: XML Treatment for Mordellistena (s. str.) michalki [file zookeys.894.39584-treatment10.xml]

<!DOCTYPE tp:taxon-treatment
  PUBLIC "-//TaxonX//DTD Taxonomic Treatment Publishing DTD v0 20100105//EN" "tax-treatment-NSO.dtd">
<tp:taxon-treatment xmlns:tp="http://www.plazi.org/taxpub"><tp:treatment-meta><kwd-group><label>Taxon classification</label><kwd><named-content xmlns:xlink="http://www.w3.org/1999/xlink" content-type="kingdom">Animalia</named-content></kwd><kwd><named-content xmlns:xlink="http://www.w3.org/1999/xlink" content-type="order">Coleoptera</named-content></kwd><kwd><named-content xmlns:xlink="http://www.w3.org/1999/xlink" content-type="family">Mordellidae</named-content></kwd></kwd-group><mixed-citation publication-type="journal"><person-group><name><surname>Selnekovič</surname><given-names>Dávid</given-names></name><name><surname>Ruzzier</surname><given-names>Enrico</given-names></name></person-group><article-title>New distributional records for sixteen <tp:taxon-name><tp:taxon-name-part taxon-name-part-type="family">Mordellidae</tp:taxon-name-part></tp:taxon-name> species from the Western Palearctic (<tp:taxon-name><tp:taxon-name-part taxon-name-part-type="class">Insecta</tp:taxon-name-part></tp:taxon-name>, <tp:taxon-name><tp:taxon-name-part taxon-name-part-type="order">Coleoptera</tp:taxon-name-part></tp:taxon-name>, <tp:taxon-name><tp:taxon-name-part taxon-name-part-type="family">Mordellidae</tp:taxon-name-part></tp:taxon-name>)</article-title><source>Zookeys</source><day>04</day><month>12</month><year>2019</year><volume>894</volume><fpage>151</fpage><lpage>170</lpage><pub-id pub-id-type="doi">10.3897/zookeys.894.39584</pub-id></mixed-citation></tp:treatment-meta><tp:nomenclature><tp:taxon-name><object-id xmlns:xlink="http://www.w3.org/1999/xlink" content-type="arpha" xlink:type="simple">C7FD8233-B010-5E4B-BEC3-6E8BB53204C8</object-id>
            <tp:taxon-name-part taxon-name-part-type="genus" reg="Mordellistena">Mordellistena</tp:taxon-name-part>
            <tp:taxon-name-part taxon-name-part-type="sensu">(s. str.)</tp:taxon-name-part>
            <tp:taxon-name-part taxon-name-part-type="species" reg="michalki">michalki</tp:taxon-name-part>
          </tp:taxon-name><tp:taxon-authority>Ermisch, 1956</tp:taxon-authority><tp:nomenclature-citation-list><tp:nomenclature-citation><tp:taxon-name>
                <tp:taxon-name-part taxon-name-part-type="genus" reg="Mordellistena">Mordellistena</tp:taxon-name-part> <tp:taxon-name-part taxon-name-part-type="sensu">(s. str.)</tp:taxon-name-part> <tp:taxon-name-part taxon-name-part-type="species" reg="michalki">michalki</tp:taxon-name-part></tp:taxon-name><comment>Ermisch, 1956: 288 [type locality: Pernitz, Steirmark, Germany].</comment></tp:nomenclature-citation></tp:nomenclature-citation-list></tp:nomenclature><tp:treatment-sec sec-type="New records" id="SECID0EDVAG"><title>New records.</title><p>KYRGYZSTAN • 1 ♂; N Kirgizsky mountain range, Kara-Balta river; 1800 m a.s.l.; 28 June 1997; D. Selnekovič det.; <abbrev xmlns:xlink="http://www.w3.org/1999/xlink" xlink:title="Dávid Selnekovič private collection, Bratislava, Slovakia" id="ABBRID0EJVAG" xlink:type="simple">DSPC</abbrev>.</p></tp:treatment-sec><tp:treatment-sec sec-type="distribution" id="SECID0ENVAG"><title>Distribution.</title><p>Austria (<xref ref-type="bibr" rid="B10">Ermisch 1956</xref>), Bosnia and Herzegovina (<xref ref-type="bibr" rid="B11">Ermisch 1962</xref>), Croatia (<xref ref-type="bibr" rid="B11">Ermisch 1962</xref>), Czech Republic (<xref ref-type="bibr" rid="B5">Borowiec 1996</xref>), Germany (<xref ref-type="bibr" rid="B11">Ermisch 1962</xref>), Italy (<xref ref-type="bibr" rid="B23">Franciscolo 1995</xref>; <xref ref-type="bibr" rid="B60">Ruzzier 2013</xref>), Kazakhstan (Odnosum 1992), Kyrgyzstan (<bold>new country record</bold>), Russia (<xref ref-type="bibr" rid="B54">Odnosum 2010</xref>), Slovakia (<xref ref-type="bibr" rid="B13">Ermisch 1963b</xref>), Turkmenistan (<xref ref-type="bibr" rid="B50">Odnosum 2003</xref>).</p></tp:treatment-sec><tp:treatment-sec sec-type="remarks" id="SECID0E4WAG"><title>Remarks.</title><p>This species inhabits steppes and xeric grasslands where adults feed on flowers of <tp:taxon-name><tp:taxon-name-part taxon-name-part-type="family">Apiaceae</tp:taxon-name-part></tp:taxon-name> and <tp:taxon-name><tp:taxon-name-part taxon-name-part-type="family">Euphorbiaceae</tp:taxon-name-part></tp:taxon-name> (e.g., <italic><tp:taxon-name><tp:taxon-name-part taxon-name-part-type="genus" reg="Seseli">Seseli</tp:taxon-name-part></tp:taxon-name></italic>, <italic><tp:taxon-name><tp:taxon-name-part taxon-name-part-type="genus" reg="Tithymalus">Tithymalus</tp:taxon-name-part></tp:taxon-name></italic>). The larvae and host plants remain unknown. Specimens examined for the present study were compared with the type series deposited in <abbrev xmlns:xlink="http://www.w3.org/1999/xlink" content-type="institution" xlink:title="Senckenberg Naturhistorische Sammlungen, Dresden, Germany" id="ABBRID0E2XAG" xlink:type="simple">SNSD</abbrev>.</p></tp:treatment-sec><ref-list><ref id="B10"><mixed-citation xmlns:xlink="http://www.w3.org/1999/xlink" xlink:type="simple"><person-group><name name-style="western"><surname>Ermisch</surname><given-names>K</given-names></name></person-group> (<year>1956</year>) <article-title><tp:taxon-name><tp:taxon-name-part taxon-name-part-type="family">Mordellidae</tp:taxon-name-part></tp:taxon-name>.</article-title> In: <person-group><name name-style="western"><surname>Horion</surname><given-names>A</given-names></name></person-group> (<role>Ed.</role>) <issue-title>Faunistik der mitteleuropäischen Käfer.</issue-title><source>Band 5: <tp:taxon-name><tp:taxon-name-part taxon-name-part-type="clade">Heteromera</tp:taxon-name-part></tp:taxon-name>. Entomologische Arbeiten aus dem Museum G. Frey Tutzing bei München, München</source>, <fpage>269</fpage>–<lpage>328</lpage>.</mixed-citation></ref><ref id="B11"><mixed-citation xmlns:xlink="http://www.w3.org/1999/xlink" xlink:type="simple"><person-group><name name-style="western"><surname>Ermisch</surname><given-names>K</given-names></name></person-group> (<year>1962</year>) <article-title>17. <italic><tp:taxon-name><tp:taxon-name-part taxon-name-part-type="genus">Mordellistena</tp:taxon-name-part> <tp:taxon-name-part taxon-name-part-type="species">breddini</tp:taxon-name-part></tp:taxon-name></italic> n. sp. aus dem Siebengebirge und der Eifel.</article-title><source>Decheniana</source><volume>10</volume>: <fpage>183</fpage>–<lpage>186</lpage>.</mixed-citation></ref><ref id="B5"><mixed-citation xmlns:xlink="http://www.w3.org/1999/xlink" xlink:type="simple"><person-group><name name-style="western"><surname>Borowiec</surname><given-names>L</given-names></name></person-group> (<year>1996</year>) <source><tp:taxon-name><tp:taxon-name-part taxon-name-part-type="family">Mordellidae</tp:taxon-name-part></tp:taxon-name>, Miastkowate (<tp:taxon-name><tp:taxon-name-part taxon-name-part-type="class">Insecta</tp:taxon-name-part></tp:taxon-name>: <tp:taxon-name><tp:taxon-name-part taxon-name-part-type="order">Coleoptera</tp:taxon-name-part></tp:taxon-name>). Fauna Polski, Vol. 18.</source><publisher-name>Muzeum i Instytut Zoologii</publisher-name>, <publisher-loc>Warszawa</publisher-loc>, <size units="page">190 pp</size>.</mixed-citation></ref><ref id="B23"><mixed-citation xmlns:xlink="http://www.w3.org/1999/xlink" xlink:type="simple"><person-group><name name-style="western"><surname>Franciscolo</surname><given-names>ME</given-names></name></person-group> (<year>1995</year>) <article-title>Famm. <tp:taxon-name><tp:taxon-name-part taxon-name-part-type="family">Mordellidae</tp:taxon-name-part></tp:taxon-name>. In: Angelini F, Audisio P, Bologna MA, de Biase A, Franciscolo ME, Nardi G, Ratti E, Zampetti MF, <tp:taxon-name><tp:taxon-name-part taxon-name-part-type="order">Coleoptera</tp:taxon-name-part></tp:taxon-name><tp:taxon-name><tp:taxon-name-part taxon-name-part-type="suborder">Polyphaga</tp:taxon-name-part></tp:taxon-name> XII (<tp:taxon-name><tp:taxon-name-part taxon-name-part-type="clade">Heteromera</tp:taxon-name-part></tp:taxon-name> escl. <tp:taxon-name><tp:taxon-name-part taxon-name-part-type="family">Lagriidae</tp:taxon-name-part></tp:taxon-name>, <tp:taxon-name><tp:taxon-name-part taxon-name-part-type="family">Alleculidae</tp:taxon-name-part></tp:taxon-name>, <tp:taxon-name><tp:taxon-name-part taxon-name-part-type="family">Tenebrionidae</tp:taxon-name-part></tp:taxon-name>).</article-title> In: <person-group><name name-style="western"><surname>Minelli</surname><given-names>A</given-names></name><name name-style="western"><surname>Ruffo</surname><given-names>S</given-names></name><name name-style="western"><surname>La Posta</surname><given-names>A</given-names></name></person-group> (<role>Eds</role>) <issue-title>Checklist delle specie della fauna italiana, fasc.</issue-title><source>58. Ed. Calderini, Bologna</source>, <fpage>11</fpage>–<lpage>13</lpage>.</mixed-citation></ref><ref id="B60"><mixed-citation xmlns:xlink="http://www.w3.org/1999/xlink" xlink:type="simple"><person-group><name name-style="western"><surname>Ruzzier</surname><given-names>E</given-names></name></person-group> (<year>2013</year>) <article-title>Taxonomic and faunistic notes on Italian <tp:taxon-name><tp:taxon-name-part taxon-name-part-type="family">Mordellidae</tp:taxon-name-part></tp:taxon-name> (<tp:taxon-name><tp:taxon-name-part taxon-name-part-type="order">Coleoptera</tp:taxon-name-part></tp:taxon-name><tp:taxon-name><tp:taxon-name-part taxon-name-part-type="superfamily">Tenebrionoidea</tp:taxon-name-part></tp:taxon-name>) with redescription of <italic><tp:taxon-name><tp:taxon-name-part taxon-name-part-type="genus">Falsopseudotomoxia</tp:taxon-name-part> <tp:taxon-name-part taxon-name-part-type="species">argyropleura</tp:taxon-name-part></tp:taxon-name></italic> (Franciscolo, 1942) n. comb.</article-title><source>Bollettino della Società Entomologica Italiana</source><volume>145</volume>(<issue>3</issue>): <fpage>103</fpage>–<lpage>115</lpage>. <ext-link xlink:type="simple" ext-link-type="doi" xlink:href="10.4081/BollettinoSEI.2013.103">https://doi.org/10.4081/BollettinoSEI.2013.103</ext-link>.</mixed-citation></ref><ref id="B54"><mixed-citation xmlns:xlink="http://www.w3.org/1999/xlink" xlink:type="simple"><person-group><name name-style="western"><surname>Odnosum</surname><given-names>VK</given-names></name></person-group> (<year>2010</year>) <source>Vypusk 9, Zhuki-Gorbatki (<tp:taxon-name><tp:taxon-name-part taxon-name-part-type="order">Coleoptera</tp:taxon-name-part></tp:taxon-name>, <tp:taxon-name><tp:taxon-name-part taxon-name-part-type="family">Mordellidae</tp:taxon-name-part></tp:taxon-name>). Fauna Ukrainy, tom 19, Zhestokrylye.</source><publisher-name>Naukova Dumka</publisher-name>, <publisher-loc>Kiev</publisher-loc>, <size units="page">263 pp</size>.</mixed-citation></ref><ref id="B13"><mixed-citation xmlns:xlink="http://www.w3.org/1999/xlink" xlink:type="simple"><person-group><name name-style="western"><surname>Ermisch</surname><given-names>K</given-names></name></person-group> (<year>1963b</year>) <article-title>Neue Mordelliden (<tp:taxon-name><tp:taxon-name-part taxon-name-part-type="clade">Heteromera</tp:taxon-name-part></tp:taxon-name>, <tp:taxon-name><tp:taxon-name-part taxon-name-part-type="family">Mordellidae</tp:taxon-name-part></tp:taxon-name>) aus Deutschland und Nachträge zur Faunistik der Mitteleuropaischen Mordelliden.</article-title><source>Entomologische Blätter</source><volume>59</volume>: <fpage>1</fpage>–<lpage>36</lpage>.</mixed-citation></ref><ref id="B50"><mixed-citation xmlns:xlink="http://www.w3.org/1999/xlink" xlink:type="simple"><person-group><name name-style="western"><surname>Odnosum</surname><given-names>VK</given-names></name></person-group> (<year>2003</year>) <article-title>Mordellid Beetles (<tp:taxon-name><tp:taxon-name-part taxon-name-part-type="order">Coleoptera</tp:taxon-name-part></tp:taxon-name>, <tp:taxon-name><tp:taxon-name-part taxon-name-part-type="family">Mordellidae</tp:taxon-name-part></tp:taxon-name>) in the Fauna of Kazakhstan and Middle Asia. Communication 2.</article-title><source>Vestnik Zoologii</source><volume>37</volume>(<issue>4</issue>): <fpage>33</fpage>–<lpage>49</lpage>.</mixed-citation></ref></ref-list></tp:taxon-treatment>
