# Supplementary material for: New distributional records for sixteen Mordellidae species from the Western Palearctic (Insecta, Coleoptera, Mordellidae)
Source: Zookeys. 2019 Dec 4;894:151–70. doi: 10.3897/zookeys.894.39584 (PMC6906168; doi:10.3897/zookeys.894.39584)
Supplement: XML Treatment for Mordellistena (s. str.) olympica [file zookeys.894.39584-treatment11.xml]

<!DOCTYPE tp:taxon-treatment
  PUBLIC "-//TaxonX//DTD Taxonomic Treatment Publishing DTD v0 20100105//EN" "tax-treatment-NSO.dtd">
<tp:taxon-treatment xmlns:tp="http://www.plazi.org/taxpub"><tp:treatment-meta><kwd-group><label>Taxon classification</label><kwd><named-content xmlns:xlink="http://www.w3.org/1999/xlink" content-type="kingdom">Animalia</named-content></kwd><kwd><named-content xmlns:xlink="http://www.w3.org/1999/xlink" content-type="order">Coleoptera</named-content></kwd><kwd><named-content xmlns:xlink="http://www.w3.org/1999/xlink" content-type="family">Mordellidae</named-content></kwd></kwd-group><mixed-citation publication-type="journal"><person-group><name><surname>Selnekovič</surname><given-names>Dávid</given-names></name><name><surname>Ruzzier</surname><given-names>Enrico</given-names></name></person-group><article-title>New distributional records for sixteen <tp:taxon-name><tp:taxon-name-part taxon-name-part-type="family">Mordellidae</tp:taxon-name-part></tp:taxon-name> species from the Western Palearctic (<tp:taxon-name><tp:taxon-name-part taxon-name-part-type="class">Insecta</tp:taxon-name-part></tp:taxon-name>, <tp:taxon-name><tp:taxon-name-part taxon-name-part-type="order">Coleoptera</tp:taxon-name-part></tp:taxon-name>, <tp:taxon-name><tp:taxon-name-part taxon-name-part-type="family">Mordellidae</tp:taxon-name-part></tp:taxon-name>)</article-title><source>Zookeys</source><day>04</day><month>12</month><year>2019</year><volume>894</volume><fpage>151</fpage><lpage>170</lpage><pub-id pub-id-type="doi">10.3897/zookeys.894.39584</pub-id></mixed-citation></tp:treatment-meta><tp:nomenclature><tp:taxon-name><object-id xmlns:xlink="http://www.w3.org/1999/xlink" content-type="arpha" xlink:type="simple">FF4D22E4-845C-5A7D-AAB0-2AF7FF7C709F</object-id>
            <tp:taxon-name-part taxon-name-part-type="genus" reg="Mordellistena">Mordellistena</tp:taxon-name-part>
            <tp:taxon-name-part taxon-name-part-type="sensu">(s. str.)</tp:taxon-name-part>
            <tp:taxon-name-part taxon-name-part-type="species" reg="olympica">olympica</tp:taxon-name-part>
          </tp:taxon-name><tp:taxon-authority>Ermisch, 1965</tp:taxon-authority><tp:nomenclature-citation-list><tp:nomenclature-citation><tp:taxon-name>
                <tp:taxon-name-part taxon-name-part-type="genus" reg="Mordellistena">Mordellistena</tp:taxon-name-part> <tp:taxon-name-part taxon-name-part-type="sensu">(s. str.)</tp:taxon-name-part> <tp:taxon-name-part taxon-name-part-type="species" reg="olympica">olympica</tp:taxon-name-part></tp:taxon-name><comment>Ermisch, 1965: 265, 268–269 [type locality: Morea, Olymp env., Greece].</comment></tp:nomenclature-citation></tp:nomenclature-citation-list></tp:nomenclature><tp:treatment-sec sec-type="New records" id="SECID0EWZAG"><title>New records.</title><p>CYPRUS • 6 ♂♂, 2 ♀♀; Skoulli village env.; <named-content xmlns:xlink="http://www.w3.org/1999/xlink" content-type="dwc:verbatimCoordinates" xlink:type="simple"><named-content content-type="geo-json" specific-use="{&#34;type&#34;:&#34;Point&#34;,&#34;coordinates&#34;:[32.450556,34.971389]}" id="NCID0E6ZAG" xlink:type="simple">34°58'17"N, 32°27'02"E</named-content></named-content>; 24 Apr. 2018; D. Selnekovič leg.; in ruderal vegetation along the road; D. Selnekovič det.; <abbrev xmlns:xlink="http://www.w3.org/1999/xlink" xlink:title="Dávid Selnekovič private collection, Bratislava, Slovakia" id="ABBRID0EE1AG" xlink:type="simple">DSPC</abbrev> • 2 ♂♂, 2 ♀♀; Skoulli village env.; <named-content xmlns:xlink="http://www.w3.org/1999/xlink" content-type="dwc:verbatimCoordinates" xlink:type="simple"><named-content content-type="geo-json" specific-use="{&#34;type&#34;:&#34;Point&#34;,&#34;coordinates&#34;:[32.446111,34.968056]}" id="NCID0EL1AG" xlink:type="simple">34°58'05"N, 32°26'46"E</named-content></named-content>; 24 Apr. 2018; D. Selnekovič leg.; ruderal vegetation along the field margin, on the flowers of <italic><tp:taxon-name><tp:taxon-name-part taxon-name-part-type="genus" reg="Daucus">Daucus</tp:taxon-name-part> <tp:taxon-name-part taxon-name-part-type="species" reg="carota">carota</tp:taxon-name-part></tp:taxon-name></italic>; D. Selnekovič det.; <abbrev xmlns:xlink="http://www.w3.org/1999/xlink" xlink:title="Dávid Selnekovič private collection, Bratislava, Slovakia" id="ABBRID0E21AG" xlink:type="simple">DSPC</abbrev>. MONTENEGRO • 2 ♂♂, 1 ♀; Bar city, Stari Bar; <named-content xmlns:xlink="http://www.w3.org/1999/xlink" content-type="dwc:verbatimCoordinates" xlink:type="simple"><named-content content-type="geo-json" specific-use="{&#34;type&#34;:&#34;Point&#34;,&#34;coordinates&#34;:[19.132778,42.091944]}" id="NCID0EC2AG" xlink:type="simple">42°05'31"N, 19°07'58"E</named-content></named-content>, 19 June 2011; D. Selnekovič leg.; D. Selnekovič det.; <abbrev xmlns:xlink="http://www.w3.org/1999/xlink" xlink:title="Dávid Selnekovič private collection, Bratislava, Slovakia" id="ABBRID0EH2AG" xlink:type="simple">DSPC</abbrev> • 3 ♂♂, 1 ♀; Bar city, Volujica hill; <named-content xmlns:xlink="http://www.w3.org/1999/xlink" content-type="dwc:verbatimCoordinates" xlink:type="simple"><named-content content-type="geo-json" specific-use="{&#34;type&#34;:&#34;Point&#34;,&#34;coordinates&#34;:[19.102778,42.071111]}" id="NCID0EO2AG" xlink:type="simple">42°04'16"N, 19°06'10"E</named-content></named-content>; 20 June 2011; dry grasslands along the sea coast; D. Selnekovič det.; <abbrev xmlns:xlink="http://www.w3.org/1999/xlink" xlink:title="Dávid Selnekovič private collection, Bratislava, Slovakia" id="ABBRID0ET2AG" xlink:type="simple">DSPC</abbrev> • 26 ♂♂, 17 ♀♀; Virpazar env.; <named-content xmlns:xlink="http://www.w3.org/1999/xlink" content-type="dwc:verbatimCoordinates" xlink:type="simple"><named-content content-type="geo-json" specific-use="{&#34;type&#34;:&#34;Point&#34;,&#34;coordinates&#34;:[19.093333,42.244444]}" id="NCID0E12AG" xlink:type="simple">42°14'40"N, 19°05'36"E</named-content></named-content>; 30 m a.s.l.; 21 June 2011; D. Selnekovič leg.; D. Selnekovič det.; <abbrev xmlns:xlink="http://www.w3.org/1999/xlink" xlink:title="Dávid Selnekovič private collection, Bratislava, Slovakia" id="ABBRID0E62AG" xlink:type="simple">DSPC</abbrev>.</p></tp:treatment-sec><tp:treatment-sec sec-type="distribution" id="SECID0ED3AG"><title>Distribution.</title><p>Bulgaria (<xref ref-type="bibr" rid="B15">Ermisch 1965</xref>), Cyprus (<bold>new country record</bold>), Greece (<xref ref-type="bibr" rid="B15">Ermisch 1965</xref>), North Macedonia (<xref ref-type="bibr" rid="B15">Ermisch 1965</xref>), Montenegro (<bold>new country record</bold>), Turkey (<xref ref-type="bibr" rid="B30">Horák 2008</xref>) and former Yugoslavia (<xref ref-type="bibr" rid="B30">Horák 2008</xref>; without further information).</p></tp:treatment-sec><tp:treatment-sec sec-type="remarks" id="SECID0EB4AG"><title>Remarks.</title><p>The first author collected adults in Mediterranean xeric grasslands and ruderal vegetation along roadsides and field margins in Bulgaria, Montenegro (Fig. <xref ref-type="fig" rid="F2">2</xref>) and Cyprus (Fig. <xref ref-type="fig" rid="F3">3</xref>). The specimens were feeding on flowers of <italic><tp:taxon-name><tp:taxon-name-part taxon-name-part-type="genus" reg="Daucus">Daucus</tp:taxon-name-part> <tp:taxon-name-part taxon-name-part-type="species" reg="carota">carota</tp:taxon-name-part></tp:taxon-name></italic>. The immature stages and host plants remain unknown. Specimens examined for the present study were compared with the type specimens deposited in <abbrev xmlns:xlink="http://www.w3.org/1999/xlink" content-type="institution" xlink:title="Senckenberg Naturhistorische Sammlungen, Dresden, Germany" id="ABBRID0E14AG" xlink:type="simple">SNSD</abbrev>.</p><fig id="F2" position="float" orientation="portrait"><object-id xmlns:xlink="http://www.w3.org/1999/xlink" content-type="doi" xlink:type="simple">10.3897/zookeys.892.39584.figure2</object-id><object-id xmlns:xlink="http://www.w3.org/1999/xlink" content-type="arpha" xlink:type="simple">D3BDFE15-C580-547F-B214-65E1474C32BB</object-id><label>Figure 2.</label><caption><p>Mediterranean xeric grasslands with flowering <italic><tp:taxon-name><tp:taxon-name-part taxon-name-part-type="genus" reg="Helichrysum">Helichrysum</tp:taxon-name-part></tp:taxon-name></italic> on Volujica hill in Montenegro, <named-content xmlns:xlink="http://www.w3.org/1999/xlink" content-type="dwc:verbatimCoordinates" xlink:type="simple"><named-content content-type="geo-json" specific-use="{&#34;type&#34;:&#34;Point&#34;,&#34;coordinates&#34;:[19.103278,42.074722]}" id="NCID0ER5AG" xlink:type="simple">42°04'29.0"N, 19°06'11.8"E</named-content></named-content>. <italic><tp:taxon-name><tp:taxon-name-part taxon-name-part-type="genus" reg="Variimorda">Variimorda</tp:taxon-name-part> <tp:taxon-name-part taxon-name-part-type="species" reg="caprai">caprai</tp:taxon-name-part></tp:taxon-name></italic> (Franciscolo, 1951), <italic><tp:taxon-name><tp:taxon-name-part taxon-name-part-type="genus" reg="Mordellistena">Mordellistena</tp:taxon-name-part> <tp:taxon-name-part taxon-name-part-type="species" reg="olympica">olympica</tp:taxon-name-part></tp:taxon-name></italic> Ermisch, 1965 and <italic><tp:taxon-name><tp:taxon-name-part taxon-name-part-type="genus" reg="Mordellistenula">Mordellistenula</tp:taxon-name-part> <tp:taxon-name-part taxon-name-part-type="species" reg="longipalpis">longipalpis</tp:taxon-name-part></tp:taxon-name></italic> Ermisch, 1965 recorded from this locality are new to Montenegro.</p></caption><graphic xmlns:xlink="http://www.w3.org/1999/xlink" xlink:href="zookeys-894-151-g002.jpg" position="float" orientation="portrait" xlink:type="simple" id="oo_361804.jpg"><uri content-type="original_file" xlink:type="simple">https://binary.pensoft.net/fig/361804</uri></graphic></fig><fig id="F3" position="float" orientation="portrait"><object-id xmlns:xlink="http://www.w3.org/1999/xlink" content-type="doi" xlink:type="simple">10.3897/zookeys.892.39584.figure3</object-id><object-id xmlns:xlink="http://www.w3.org/1999/xlink" content-type="arpha" xlink:type="simple">B68D36BA-2FC1-5851-8074-953470ADF08D</object-id><label>Figure 3.</label><caption><p>Ruderal vegetation near Skoulli village in Cyprus, 34°58'05"N, 32°26'46"E. <italic><tp:taxon-name><tp:taxon-name-part taxon-name-part-type="genus" reg="Mordellistena">Mordellistena</tp:taxon-name-part> <tp:taxon-name-part taxon-name-part-type="species" reg="olympica">olympica</tp:taxon-name-part></tp:taxon-name></italic> Ermisch, 1965 and <italic><tp:taxon-name><tp:taxon-name-part taxon-name-part-type="genus" reg="Mordellistena">M.</tp:taxon-name-part> <tp:taxon-name-part taxon-name-part-type="species" reg="tarsata">tarsata</tp:taxon-name-part></tp:taxon-name></italic> Mulsant, 1856 recorded from this locality are new to Cyprus.</p></caption><graphic xmlns:xlink="http://www.w3.org/1999/xlink" xlink:href="zookeys-894-151-g003.jpg" position="float" orientation="portrait" xlink:type="simple" id="oo_361805.jpg"><uri content-type="original_file" xlink:type="simple">https://binary.pensoft.net/fig/361805</uri></graphic></fig></tp:treatment-sec><ref-list><ref id="B15"><mixed-citation xmlns:xlink="http://www.w3.org/1999/xlink" xlink:type="simple"><person-group><name name-style="western"><surname>Ermisch</surname><given-names>K</given-names></name></person-group> (<year>1965</year>) <article-title>Neue Mordelliden von der Balkanhalbinsel (<tp:taxon-name><tp:taxon-name-part taxon-name-part-type="order">Coleoptera</tp:taxon-name-part></tp:taxon-name>, <tp:taxon-name><tp:taxon-name-part taxon-name-part-type="family">Mordellidae</tp:taxon-name-part></tp:taxon-name>).</article-title><source>Reichenbachia</source><volume>5</volume>(<issue>30</issue>): <fpage>251</fpage>–<lpage>272</lpage>.</mixed-citation></ref><ref id="B30"><mixed-citation xmlns:xlink="http://www.w3.org/1999/xlink" xlink:type="simple"><person-group><name name-style="western"><surname>Horák</surname><given-names>J</given-names></name></person-group> (<year>2008</year>) <article-title>Family <tp:taxon-name><tp:taxon-name-part taxon-name-part-type="family">Mordellidae</tp:taxon-name-part></tp:taxon-name> Latreille, 1802.</article-title> In: <person-group><name name-style="western"><surname>Löbl</surname><given-names>I</given-names></name><name name-style="western"><surname>Smetana</surname><given-names>A</given-names></name></person-group> (<role>Eds</role>) <issue-title>Catalogue of Palaearctic Coleoptera.</issue-title><source>Vol. 5. <tp:taxon-name><tp:taxon-name-part taxon-name-part-type="superfamily">Tenebrionoidea</tp:taxon-name-part></tp:taxon-name>. Apollo Books, Stenstrup</source>, <fpage>87</fpage>–<lpage>105</lpage>.</mixed-citation></ref></ref-list></tp:taxon-treatment>
