# Supplementary material for: New distributional records for sixteen Mordellidae species from the Western Palearctic (Insecta, Coleoptera, Mordellidae)
Source: Zookeys. 2019 Dec 4;894:151–70. doi: 10.3897/zookeys.894.39584 (PMC6906168; doi:10.3897/zookeys.894.39584)
Supplement: XML Treatment for Mordellistena (s. str.) thuringiaca [file zookeys.894.39584-treatment12.xml]

<!DOCTYPE tp:taxon-treatment
  PUBLIC "-//TaxonX//DTD Taxonomic Treatment Publishing DTD v0 20100105//EN" "tax-treatment-NSO.dtd">
<tp:taxon-treatment xmlns:tp="http://www.plazi.org/taxpub"><tp:treatment-meta><kwd-group><label>Taxon classification</label><kwd><named-content xmlns:xlink="http://www.w3.org/1999/xlink" content-type="kingdom">Animalia</named-content></kwd><kwd><named-content xmlns:xlink="http://www.w3.org/1999/xlink" content-type="order">Coleoptera</named-content></kwd><kwd><named-content xmlns:xlink="http://www.w3.org/1999/xlink" content-type="family">Mordellidae</named-content></kwd></kwd-group><mixed-citation publication-type="journal"><person-group><name><surname>Selnekovič</surname><given-names>Dávid</given-names></name><name><surname>Ruzzier</surname><given-names>Enrico</given-names></name></person-group><article-title>New distributional records for sixteen <tp:taxon-name><tp:taxon-name-part taxon-name-part-type="family">Mordellidae</tp:taxon-name-part></tp:taxon-name> species from the Western Palearctic (<tp:taxon-name><tp:taxon-name-part taxon-name-part-type="class">Insecta</tp:taxon-name-part></tp:taxon-name>, <tp:taxon-name><tp:taxon-name-part taxon-name-part-type="order">Coleoptera</tp:taxon-name-part></tp:taxon-name>, <tp:taxon-name><tp:taxon-name-part taxon-name-part-type="family">Mordellidae</tp:taxon-name-part></tp:taxon-name>)</article-title><source>Zookeys</source><day>04</day><month>12</month><year>2019</year><volume>894</volume><fpage>151</fpage><lpage>170</lpage><pub-id pub-id-type="doi">10.3897/zookeys.894.39584</pub-id></mixed-citation></tp:treatment-meta><tp:nomenclature><tp:taxon-name><object-id xmlns:xlink="http://www.w3.org/1999/xlink" content-type="arpha" xlink:type="simple">C85E9C0A-F752-50FF-AC46-50FCF78E390C</object-id>
            <tp:taxon-name-part taxon-name-part-type="genus" reg="Mordellistena">Mordellistena</tp:taxon-name-part>
            <tp:taxon-name-part taxon-name-part-type="sensu">(s. str.)</tp:taxon-name-part>
            <tp:taxon-name-part taxon-name-part-type="species" reg="thuringiaca">thuringiaca</tp:taxon-name-part>
          </tp:taxon-name><tp:taxon-authority>Ermisch, 1963</tp:taxon-authority><tp:nomenclature-citation-list><tp:nomenclature-citation><tp:taxon-name>
                <tp:taxon-name-part taxon-name-part-type="genus" reg="Mordellistena">Mordellistena</tp:taxon-name-part> <tp:taxon-name-part taxon-name-part-type="sensu">(s. str.)</tp:taxon-name-part> <tp:taxon-name-part taxon-name-part-type="species" reg="thuringiaca">thuringiaca</tp:taxon-name-part></tp:taxon-name><comment>Ermisch, 1963b: 23–24 [type locality: Kyffhäusers bei Frankenhausen, Germany].</comment></tp:nomenclature-citation></tp:nomenclature-citation-list></tp:nomenclature><tp:treatment-sec sec-type="New records" id="SECID0EVCBG"><title>New records.</title><p>BULGARIA • 1 ♂; Kresna, Struma banka; 24 May–4 June 1976; K. Majer leg.; D. Selnekovič det.; <named-content xmlns:xlink="http://www.w3.org/1999/xlink" content-type="dwc:institutional_code" xlink:type="simple">SNMB</named-content> • 1 ♂; Lilyanovo village env.; <named-content xmlns:xlink="http://www.w3.org/1999/xlink" content-type="dwc:verbatimCoordinates" xlink:type="simple"><named-content content-type="geo-json" specific-use="{&#34;type&#34;:&#34;Point&#34;,&#34;coordinates&#34;:[23.328056,41.623056]}" id="NCID0EDDBG" xlink:type="simple">41°37'23"N, 23°19'41"E</named-content></named-content>; 26 June 2015; D. Selnekovič leg.; D. Selnekovič det.; <abbrev xmlns:xlink="http://www.w3.org/1999/xlink" xlink:title="Dávid Selnekovič private collection, Bratislava, Slovakia" id="ABBRID0EIDBG" xlink:type="simple">DSPC</abbrev>. MONTENEGRO • 1 ♂; Virpazar env.; <named-content xmlns:xlink="http://www.w3.org/1999/xlink" content-type="dwc:verbatimCoordinates" xlink:type="simple"><named-content content-type="geo-json" specific-use="{&#34;type&#34;:&#34;Point&#34;,&#34;coordinates&#34;:[19.093333,42.244444]}" id="NCID0EPDBG" xlink:type="simple">42°14'40"N, 19°05'36"E</named-content></named-content>; 30 m a.s.l.; 21 June 2011; D. Selnekovič leg.; D. Selnekovič det.; <abbrev xmlns:xlink="http://www.w3.org/1999/xlink" xlink:title="Dávid Selnekovič private collection, Bratislava, Slovakia" id="ABBRID0EUDBG" xlink:type="simple">DSPC</abbrev>. SLOVAKIA • 2 ♂♂; Chľaba village env.; <named-content xmlns:xlink="http://www.w3.org/1999/xlink" content-type="dwc:verbatimCoordinates" xlink:type="simple"><named-content content-type="geo-json" specific-use="{&#34;type&#34;:&#34;Point&#34;,&#34;coordinates&#34;:[18.832028,47.831278]}" id="NCID0E2DBG" xlink:type="simple">47°49'52.6"N, 18°49'55.3"E</named-content></named-content>; 8 June 2011; D. Selnekovič leg.; meadow, on flowers of <italic><tp:taxon-name><tp:taxon-name-part taxon-name-part-type="genus" reg="Tithymalus">Tithymalus</tp:taxon-name-part></tp:taxon-name></italic>; D. Selnekovič det.; <abbrev xmlns:xlink="http://www.w3.org/1999/xlink" xlink:title="Dávid Selnekovič private collection, Bratislava, Slovakia" id="ABBRID0EHEBG" xlink:type="simple">DSPC</abbrev> • 3 ♂♂; Kamenín village, Kamenínske slanisko; <named-content xmlns:xlink="http://www.w3.org/1999/xlink" content-type="dwc:verbatimCoordinates" xlink:type="simple"><named-content content-type="geo-json" specific-use="{&#34;type&#34;:&#34;Point&#34;,&#34;coordinates&#34;:[18.646250,47.878667]}" id="NCID0EOEBG" xlink:type="simple">47°52'43.2"N, 18°38'46.5"E</named-content></named-content>; 10 June 2011; D. Selnekovič leg.; halophile grassland, on flowers of <italic><tp:taxon-name><tp:taxon-name-part taxon-name-part-type="genus" reg="Galium">Galium</tp:taxon-name-part> <tp:taxon-name-part taxon-name-part-type="species" reg="vernum">vernum</tp:taxon-name-part></tp:taxon-name></italic>; D. Selnekovič det.; <abbrev xmlns:xlink="http://www.w3.org/1999/xlink" xlink:title="Dávid Selnekovič private collection, Bratislava, Slovakia" id="ABBRID0E5EBG" xlink:type="simple">DSPC</abbrev> • 1 ♂; Podhoroď village, Papratný vrch; <named-content xmlns:xlink="http://www.w3.org/1999/xlink" content-type="dwc:verbatimCoordinates" xlink:type="simple"><named-content content-type="geo-json" specific-use="{&#34;type&#34;:&#34;Point&#34;,&#34;coordinates&#34;:[22.306667,48.818611]}" id="NCID0EFFBG" xlink:type="simple">48°49'07"N, 22°18'24"E</named-content></named-content>; 15 July 2011; D. Selnekovič leg.; meadow, on flowers of <italic><tp:taxon-name><tp:taxon-name-part taxon-name-part-type="genus" reg="Daucus">Daucus</tp:taxon-name-part> <tp:taxon-name-part taxon-name-part-type="species" reg="carota">carota</tp:taxon-name-part></tp:taxon-name></italic>; D. Selnekovič det.; <abbrev xmlns:xlink="http://www.w3.org/1999/xlink" xlink:title="Dávid Selnekovič private collection, Bratislava, Slovakia" id="ABBRID0EVFBG" xlink:type="simple">DSPC</abbrev> • 1 ♂; Silická Brezová village env.; <named-content xmlns:xlink="http://www.w3.org/1999/xlink" content-type="dwc:verbatimCoordinates" xlink:type="simple"><named-content content-type="geo-json" specific-use="{&#34;type&#34;:&#34;Point&#34;,&#34;coordinates&#34;:[20.485278,48.525000]}" id="NCID0E3FBG" xlink:type="simple">48°31'30"N, 20°29'07"E</named-content></named-content>; 3 July 2014; D. Selnekovič leg.; dry grassland; D. Selnekovič det.; <abbrev xmlns:xlink="http://www.w3.org/1999/xlink" xlink:title="Dávid Selnekovič private collection, Bratislava, Slovakia" id="ABBRID0EBGBG" xlink:type="simple">DSPC</abbrev> • 1 ♂; Tvrdošovce village env.; <named-content xmlns:xlink="http://www.w3.org/1999/xlink" content-type="dwc:verbatimCoordinates" xlink:type="simple"><named-content content-type="geo-json" specific-use="{&#34;type&#34;:&#34;Point&#34;,&#34;coordinates&#34;:[18.033056,48.100278]}" id="NCID0EIGBG" xlink:type="simple">48°06'01"N, 18°01'59"E</named-content></named-content>; 26 July 2016; D. Selnekovič leg.; halophile grassland; on the flowers of <italic><tp:taxon-name><tp:taxon-name-part taxon-name-part-type="genus" reg="Daucus">Daucus</tp:taxon-name-part> <tp:taxon-name-part taxon-name-part-type="species" reg="carota">carota</tp:taxon-name-part></tp:taxon-name></italic>; D. Selnekovič det.; <abbrev xmlns:xlink="http://www.w3.org/1999/xlink" xlink:title="Dávid Selnekovič private collection, Bratislava, Slovakia" id="ABBRID0EYGBG" xlink:type="simple">DSPC</abbrev> • 1 ♂; Banský Studenec village env.; <named-content xmlns:xlink="http://www.w3.org/1999/xlink" content-type="dwc:verbatimCoordinates" xlink:type="simple"><named-content content-type="geo-json" specific-use="{&#34;type&#34;:&#34;Point&#34;,&#34;coordinates&#34;:[18.993889,48.437222]}" id="NCID0E6GBG" xlink:type="simple">48°26'14"N, 18°59'38"E</named-content></named-content>; 25 June 2017; D. Selnekovič leg.; meadow; D. Selnekovič det.; <abbrev xmlns:xlink="http://www.w3.org/1999/xlink" xlink:title="Dávid Selnekovič private collection, Bratislava, Slovakia" id="ABBRID0EEHBG" xlink:type="simple">DSPC</abbrev>. SPAIN • 3 ♂♂ [specimens identified by Ermisch as an undescribed species <italic><tp:taxon-name><tp:taxon-name-part taxon-name-part-type="genus" reg="Mordellistena">M.</tp:taxon-name-part> <tp:taxon-name-part taxon-name-part-type="species" reg="balearica">balearica</tp:taxon-name-part></tp:taxon-name></italic>]; Son Españolet; 26 May–9 June 1958; R. López leg.; D. Selnekovič det.; <abbrev xmlns:xlink="http://www.w3.org/1999/xlink" content-type="institution" xlink:title="Senckenberg Naturhistorische Sammlungen, Dresden, Germany" id="ABBRID0ETHBG" xlink:type="simple">SNSD</abbrev>.</p></tp:treatment-sec><tp:treatment-sec sec-type="distribution" id="SECID0EYHBG"><title>Distribution.</title><p>Austria (<xref ref-type="bibr" rid="B35">Köstlin and Vogt 1971</xref>), Belarus (<xref ref-type="bibr" rid="B76">Zemoglyadchuk 2007</xref>), Bulgaria (<bold>new country record</bold>), France (<xref ref-type="bibr" rid="B13">Ermisch 1963b</xref>), Germany (<xref ref-type="bibr" rid="B13">Ermisch 1963b</xref>), Hungary (<xref ref-type="bibr" rid="B13">Ermisch 1963b</xref>), Italy (<xref ref-type="bibr" rid="B60">Ruzzier 2013</xref>), Kazakhstan (<xref ref-type="bibr" rid="B46">Odnosum 1992a</xref>), Montenegro (<bold>new country record</bold>), Poland (<xref ref-type="bibr" rid="B5">Borowiec 1996</xref>), Russia (<xref ref-type="bibr" rid="B47">Odnosum 1992b</xref>), Slovakia (<bold>new country record</bold>), Spain (<bold>new country record</bold>), Switzerland (<xref ref-type="bibr" rid="B35">Köstlin and Vogt 1971</xref>), Turkmenistan (<xref ref-type="bibr" rid="B50">Odnosum 2003</xref>), Ukraine (<xref ref-type="bibr" rid="B54">Odnosum 2010</xref>). Records from the Russian Far East (<xref ref-type="bibr" rid="B47">Odnosum 1992b</xref>) need to be revised.</p></tp:treatment-sec><tp:treatment-sec sec-type="remarks" id="SECID0E1JBG"><title>Remarks.</title><p>It is an infrequently found species inhabiting various grassland habitats. The first author observed adults on xerothermophilous (Fig. <xref ref-type="fig" rid="F4">4</xref>) and mesophilous grasslands on flowers of herbaceous plants (e.g., <italic><tp:taxon-name><tp:taxon-name-part taxon-name-part-type="genus" reg="Daucus">Daucus</tp:taxon-name-part> <tp:taxon-name-part taxon-name-part-type="species" reg="carota">carota</tp:taxon-name-part></tp:taxon-name></italic>, <italic><tp:taxon-name><tp:taxon-name-part taxon-name-part-type="genus" reg="Tithymalus">Tithymalus</tp:taxon-name-part></tp:taxon-name></italic>, <italic><tp:taxon-name><tp:taxon-name-part taxon-name-part-type="genus" reg="Galium">Galium</tp:taxon-name-part></tp:taxon-name></italic>). The immature stages and host plants remain unknown. Specimens examined for the present study were compared with the type series deposited in <abbrev xmlns:xlink="http://www.w3.org/1999/xlink" content-type="institution" xlink:title="Senckenberg Naturhistorische Sammlungen, Dresden, Germany" id="ABBRID0E4KBG" xlink:type="simple">SNSD</abbrev>.</p><fig id="F4" position="float" orientation="portrait"><object-id xmlns:xlink="http://www.w3.org/1999/xlink" content-type="doi" xlink:type="simple">10.3897/zookeys.892.39584.figure4</object-id><object-id xmlns:xlink="http://www.w3.org/1999/xlink" content-type="arpha" xlink:type="simple">C2FCD456-1517-5FB5-97BC-269D424A1E72</object-id><label>Figure 4.</label><caption><p>Xeric grassland near Lilyanovo village in Pirin Mountains in Bulgaria, 41°37'23"N, 23°19'41"E. <italic><tp:taxon-name><tp:taxon-name-part taxon-name-part-type="genus" reg="Mordellistena">Mordellistena</tp:taxon-name-part> <tp:taxon-name-part taxon-name-part-type="species" reg="thuringiaca">thuringiaca</tp:taxon-name-part></tp:taxon-name></italic> Ermisch, 1963 recorded from this locality is new to Bulgaria.</p></caption><graphic xmlns:xlink="http://www.w3.org/1999/xlink" xlink:href="zookeys-894-151-g004.jpg" position="float" orientation="portrait" xlink:type="simple" id="oo_361806.jpg"><uri content-type="original_file" xlink:type="simple">https://binary.pensoft.net/fig/361806</uri></graphic></fig></tp:treatment-sec><ref-list><ref id="B35"><mixed-citation xmlns:xlink="http://www.w3.org/1999/xlink" xlink:type="simple"><person-group><name name-style="western"><surname>Köstlin</surname><given-names>R</given-names></name><name name-style="western"><surname>Vogt</surname><given-names>H</given-names></name></person-group> (<year>1971</year>) <article-title>Beitrag zur Mordellidenfauna.</article-title><source>Mitteilungen des Entomologischen Vereins Stuttgart</source><volume>6</volume>: <fpage>35</fpage>–<lpage>74</lpage>.</mixed-citation></ref><ref id="B76"><mixed-citation xmlns:xlink="http://www.w3.org/1999/xlink" xlink:type="simple"><person-group><name name-style="western"><surname>Zemoglyadchuk</surname><given-names>AV</given-names></name></person-group> (<year>2007</year>) <article-title>Species composition and biotopical distribution of the mordellid beetles (<tp:taxon-name><tp:taxon-name-part taxon-name-part-type="order">Coleoptera</tp:taxon-name-part></tp:taxon-name>, <tp:taxon-name><tp:taxon-name-part taxon-name-part-type="family">Mordellidae</tp:taxon-name-part></tp:taxon-name>) of the Belarus fauna.</article-title><source>Bulletin of Moscow Society of Naturalists, Biological series</source><volume>112</volume>(<issue>2</issue>): <fpage>14</fpage>–<lpage>17</lpage>.</mixed-citation></ref><ref id="B13"><mixed-citation xmlns:xlink="http://www.w3.org/1999/xlink" xlink:type="simple"><person-group><name name-style="western"><surname>Ermisch</surname><given-names>K</given-names></name></person-group> (<year>1963b</year>) <article-title>Neue Mordelliden (<tp:taxon-name><tp:taxon-name-part taxon-name-part-type="clade">Heteromera</tp:taxon-name-part></tp:taxon-name>, <tp:taxon-name><tp:taxon-name-part taxon-name-part-type="family">Mordellidae</tp:taxon-name-part></tp:taxon-name>) aus Deutschland und Nachträge zur Faunistik der Mitteleuropaischen Mordelliden.</article-title><source>Entomologische Blätter</source><volume>59</volume>: <fpage>1</fpage>–<lpage>36</lpage>.</mixed-citation></ref><ref id="B60"><mixed-citation xmlns:xlink="http://www.w3.org/1999/xlink" xlink:type="simple"><person-group><name name-style="western"><surname>Ruzzier</surname><given-names>E</given-names></name></person-group> (<year>2013</year>) <article-title>Taxonomic and faunistic notes on Italian <tp:taxon-name><tp:taxon-name-part taxon-name-part-type="family">Mordellidae</tp:taxon-name-part></tp:taxon-name> (<tp:taxon-name><tp:taxon-name-part taxon-name-part-type="order">Coleoptera</tp:taxon-name-part></tp:taxon-name><tp:taxon-name><tp:taxon-name-part taxon-name-part-type="superfamily">Tenebrionoidea</tp:taxon-name-part></tp:taxon-name>) with redescription of <italic><tp:taxon-name><tp:taxon-name-part taxon-name-part-type="genus">Falsopseudotomoxia</tp:taxon-name-part> <tp:taxon-name-part taxon-name-part-type="species">argyropleura</tp:taxon-name-part></tp:taxon-name></italic> (Franciscolo, 1942) n. comb.</article-title><source>Bollettino della Società Entomologica Italiana</source><volume>145</volume>(<issue>3</issue>): <fpage>103</fpage>–<lpage>115</lpage>. <ext-link xlink:type="simple" ext-link-type="doi" xlink:href="10.4081/BollettinoSEI.2013.103">https://doi.org/10.4081/BollettinoSEI.2013.103</ext-link>.</mixed-citation></ref><ref id="B46"><mixed-citation xmlns:xlink="http://www.w3.org/1999/xlink" xlink:type="simple"><person-group><name name-style="western"><surname>Odnosum</surname><given-names>VK</given-names></name></person-group> (<year>1992a</year>) <article-title>Zhuki-gorbatki (<tp:taxon-name><tp:taxon-name-part taxon-name-part-type="order">Coleoptera</tp:taxon-name-part></tp:taxon-name>, <tp:taxon-name><tp:taxon-name-part taxon-name-part-type="family">Mordellidae</tp:taxon-name-part></tp:taxon-name>) fauny Kazakhstana.</article-title><source>Vestnik Zoologii</source><volume>1992</volume>(<issue>6</issue>): <fpage>32</fpage>–<lpage>39</lpage>.</mixed-citation></ref><ref id="B5"><mixed-citation xmlns:xlink="http://www.w3.org/1999/xlink" xlink:type="simple"><person-group><name name-style="western"><surname>Borowiec</surname><given-names>L</given-names></name></person-group> (<year>1996</year>) <source><tp:taxon-name><tp:taxon-name-part taxon-name-part-type="family">Mordellidae</tp:taxon-name-part></tp:taxon-name>, Miastkowate (<tp:taxon-name><tp:taxon-name-part taxon-name-part-type="class">Insecta</tp:taxon-name-part></tp:taxon-name>: <tp:taxon-name><tp:taxon-name-part taxon-name-part-type="order">Coleoptera</tp:taxon-name-part></tp:taxon-name>). Fauna Polski, Vol. 18.</source><publisher-name>Muzeum i Instytut Zoologii</publisher-name>, <publisher-loc>Warszawa</publisher-loc>, <size units="page">190 pp</size>.</mixed-citation></ref><ref id="B47"><mixed-citation xmlns:xlink="http://www.w3.org/1999/xlink" xlink:type="simple"><person-group><name name-style="western"><surname>Odnosum</surname><given-names>VK</given-names></name></person-group> (<year>1992b</year>) <article-title>Sem. <tp:taxon-name><tp:taxon-name-part taxon-name-part-type="family">Mordellidae</tp:taxon-name-part></tp:taxon-name> – gorbatki ili shiponoski.</article-title> In: <person-group><name name-style="western"><surname>Ler</surname><given-names>PA</given-names></name></person-group> (<role>Ed.</role>) <issue-title>Opredelitel nasekomych Dalnego Vostoka SSSR v shestykh tomakh.</issue-title><source>Tom III. Zhestokrylye, ili zhuki. Chast 2. Nauka, Saint Petersburg</source>, <fpage>517</fpage>–<lpage>526</lpage>.</mixed-citation></ref><ref id="B50"><mixed-citation xmlns:xlink="http://www.w3.org/1999/xlink" xlink:type="simple"><person-group><name name-style="western"><surname>Odnosum</surname><given-names>VK</given-names></name></person-group> (<year>2003</year>) <article-title>Mordellid Beetles (<tp:taxon-name><tp:taxon-name-part taxon-name-part-type="order">Coleoptera</tp:taxon-name-part></tp:taxon-name>, <tp:taxon-name><tp:taxon-name-part taxon-name-part-type="family">Mordellidae</tp:taxon-name-part></tp:taxon-name>) in the Fauna of Kazakhstan and Middle Asia. Communication 2.</article-title><source>Vestnik Zoologii</source><volume>37</volume>(<issue>4</issue>): <fpage>33</fpage>–<lpage>49</lpage>.</mixed-citation></ref><ref id="B54"><mixed-citation xmlns:xlink="http://www.w3.org/1999/xlink" xlink:type="simple"><person-group><name name-style="western"><surname>Odnosum</surname><given-names>VK</given-names></name></person-group> (<year>2010</year>) <source>Vypusk 9, Zhuki-Gorbatki (<tp:taxon-name><tp:taxon-name-part taxon-name-part-type="order">Coleoptera</tp:taxon-name-part></tp:taxon-name>, <tp:taxon-name><tp:taxon-name-part taxon-name-part-type="family">Mordellidae</tp:taxon-name-part></tp:taxon-name>). Fauna Ukrainy, tom 19, Zhestokrylye.</source><publisher-name>Naukova Dumka</publisher-name>, <publisher-loc>Kiev</publisher-loc>, <size units="page">263 pp</size>.</mixed-citation></ref></ref-list></tp:taxon-treatment>
