# Supplementary material for: New distributional records for sixteen Mordellidae species from the Western Palearctic (Insecta, Coleoptera, Mordellidae)
Source: Zookeys. 2019 Dec 4;894:151–70. doi: 10.3897/zookeys.894.39584 (PMC6906168; doi:10.3897/zookeys.894.39584)
Supplement: XML Treatment for Mordellistena (s. str.) tarsata [file zookeys.894.39584-treatment13.xml]

<!DOCTYPE tp:taxon-treatment
  PUBLIC "-//TaxonX//DTD Taxonomic Treatment Publishing DTD v0 20100105//EN" "tax-treatment-NSO.dtd">
<tp:taxon-treatment xmlns:tp="http://www.plazi.org/taxpub"><tp:treatment-meta><kwd-group><label>Taxon classification</label><kwd><named-content xmlns:xlink="http://www.w3.org/1999/xlink" content-type="kingdom">Animalia</named-content></kwd><kwd><named-content xmlns:xlink="http://www.w3.org/1999/xlink" content-type="order">Coleoptera</named-content></kwd><kwd><named-content xmlns:xlink="http://www.w3.org/1999/xlink" content-type="family">Mordellidae</named-content></kwd></kwd-group><mixed-citation publication-type="journal"><person-group><name><surname>Selnekovič</surname><given-names>Dávid</given-names></name><name><surname>Ruzzier</surname><given-names>Enrico</given-names></name></person-group><article-title>New distributional records for sixteen <tp:taxon-name><tp:taxon-name-part taxon-name-part-type="family">Mordellidae</tp:taxon-name-part></tp:taxon-name> species from the Western Palearctic (<tp:taxon-name><tp:taxon-name-part taxon-name-part-type="class">Insecta</tp:taxon-name-part></tp:taxon-name>, <tp:taxon-name><tp:taxon-name-part taxon-name-part-type="order">Coleoptera</tp:taxon-name-part></tp:taxon-name>, <tp:taxon-name><tp:taxon-name-part taxon-name-part-type="family">Mordellidae</tp:taxon-name-part></tp:taxon-name>)</article-title><source>Zookeys</source><day>04</day><month>12</month><year>2019</year><volume>894</volume><fpage>151</fpage><lpage>170</lpage><pub-id pub-id-type="doi">10.3897/zookeys.894.39584</pub-id></mixed-citation></tp:treatment-meta><tp:nomenclature><tp:taxon-name><object-id xmlns:xlink="http://www.w3.org/1999/xlink" content-type="arpha" xlink:type="simple">C88A177E-59D5-59F8-BB17-0341DBEB1483</object-id>
            <tp:taxon-name-part taxon-name-part-type="genus" reg="Mordellistena">Mordellistena</tp:taxon-name-part>
            <tp:taxon-name-part taxon-name-part-type="sensu">(s. str.)</tp:taxon-name-part>
            <tp:taxon-name-part taxon-name-part-type="species" reg="tarsata">tarsata</tp:taxon-name-part>
          </tp:taxon-name><tp:taxon-authority>Mulsant, 1856</tp:taxon-authority><tp:nomenclature-citation-list><tp:nomenclature-citation><tp:taxon-name>
                <tp:taxon-name-part taxon-name-part-type="genus" reg="Mordellistena">Mordellistena</tp:taxon-name-part> <tp:taxon-name-part taxon-name-part-type="sensu">(s. str.)</tp:taxon-name-part> <tp:taxon-name-part taxon-name-part-type="species" reg="tarsata">tarsata</tp:taxon-name-part></tp:taxon-name><comment>Mulsant, 1856: 381 [type locality: Lyon env., France].</comment></tp:nomenclature-citation></tp:nomenclature-citation-list></tp:nomenclature><tp:treatment-sec sec-type="New records" id="SECID0EQNBG"><title>New records.</title><p>CYPRUS • 2 ♂♂; Skoulli village env.; <named-content xmlns:xlink="http://www.w3.org/1999/xlink" content-type="dwc:verbatimCoordinates" xlink:type="simple"><named-content content-type="geo-json" specific-use="{&#34;type&#34;:&#34;Point&#34;,&#34;coordinates&#34;:[32.450556,34.971389]}" id="NCID0EZNBG" xlink:type="simple">34°58'17"N, 32°27'02"E</named-content></named-content>; 24 Apr. 2018; D. Selnekovič leg.; in ruderal vegetation along the road; D. Selnekovič det.; <abbrev xmlns:xlink="http://www.w3.org/1999/xlink" xlink:title="Dávid Selnekovič private collection, Bratislava, Slovakia" id="ABBRID0E5NBG" xlink:type="simple">DSPC</abbrev>. NORTH MACEDONIA • 1 ♀; Nichpur village env.; <named-content xmlns:xlink="http://www.w3.org/1999/xlink" content-type="dwc:verbatimCoordinates" xlink:type="simple"><named-content content-type="geo-json" specific-use="{&#34;type&#34;:&#34;Point&#34;,&#34;coordinates&#34;:[20.668333,41.720833]}" id="NCID0EFOBG" xlink:type="simple">41°43'15"N, 20°40'06"E</named-content></named-content>; 930 m a.s.l.; 19 Aug. 2018; D. Selnekovič leg.; river valley; on the flowers of <italic><tp:taxon-name><tp:taxon-name-part taxon-name-part-type="genus" reg="Daucus">Daucus</tp:taxon-name-part> <tp:taxon-name-part taxon-name-part-type="species" reg="carota">carota</tp:taxon-name-part></tp:taxon-name></italic>; D. Selnekovič det.; <abbrev xmlns:xlink="http://www.w3.org/1999/xlink" xlink:title="Dávid Selnekovič private collection, Bratislava, Slovakia" id="ABBRID0EVOBG" xlink:type="simple">DSPC</abbrev>.</p></tp:treatment-sec><tp:treatment-sec sec-type="distribution" id="SECID0EZOBG"><title>Distribution.</title><p>Albania (<xref ref-type="bibr" rid="B10">Ermisch 1956</xref>), Algeria (<xref ref-type="bibr" rid="B6">Csiki 1915</xref>), Austria (<xref ref-type="bibr" rid="B10">Ermisch 1956</xref>), Bosnia and Herzegovina (<xref ref-type="bibr" rid="B10">Ermisch 1956</xref>), Bulgaria (<xref ref-type="bibr" rid="B10">Ermisch 1956</xref>), Croatia (<xref ref-type="bibr" rid="B66">Schilsky 1895</xref>; <xref ref-type="bibr" rid="B10">Ermisch 1956</xref>), Cyprus (<bold>new country record</bold>), Czech Republic (<xref ref-type="bibr" rid="B10">Ermisch 1956</xref>), France (<xref ref-type="bibr" rid="B41">Mulsant 1856</xref>), Georgia (<xref ref-type="bibr" rid="B10">Ermisch 1956</xref>), Germany (<xref ref-type="bibr" rid="B6">Csiki 1915</xref>; <xref ref-type="bibr" rid="B10">Ermisch 1956</xref>), Greece (<xref ref-type="bibr" rid="B18">Ermisch 1969b</xref>), Hungary (<xref ref-type="bibr" rid="B10">Ermisch 1956</xref>) Italy (<xref ref-type="bibr" rid="B8">Emery 1876</xref>; <xref ref-type="bibr" rid="B4">Baudi di Selve 1878</xref>; <xref ref-type="bibr" rid="B60">Ruzzier 2013</xref>), Kazakhstan (<xref ref-type="bibr" rid="B46">Odnosum 1992a</xref>), Kyrgyzstan (<xref ref-type="bibr" rid="B50">Odnosum 2003</xref>), North Macedonia (<bold>new country record</bold>), Mongolia (<xref ref-type="bibr" rid="B47">Odnosum 1992b</xref>), Romania (<xref ref-type="bibr" rid="B10">Ermisch 1956</xref>; as Hungary: Mehadia), Russia (<xref ref-type="bibr" rid="B47">Odnosum 1992b</xref>), Slovakia (<xref ref-type="bibr" rid="B28">Horák 1989</xref>), Spain (<xref ref-type="bibr" rid="B10">Ermisch 1956</xref>; <xref ref-type="bibr" rid="B56">Plaza 1983</xref>), Switzerland (<xref ref-type="bibr" rid="B13">Ermisch 1963b</xref>), Turkey (<xref ref-type="bibr" rid="B10">Ermisch 1956</xref>), Turkmenistan (<xref ref-type="bibr" rid="B50">Odnosum 2003</xref>), Ukraine (<xref ref-type="bibr" rid="B48">Odnosum 1993</xref>, <xref ref-type="bibr" rid="B54">2010</xref>), former Yugoslavia (Serbia and Montenegro; <xref ref-type="bibr" rid="B30">Horák 2008</xref>; without further information).</p></tp:treatment-sec><tp:treatment-sec sec-type="remarks" id="SECID0E6SBG"><title>Remarks.</title><p><italic><tp:taxon-name><tp:taxon-name-part taxon-name-part-type="genus" reg="Mordellistena">Mordellistena</tp:taxon-name-part> <tp:taxon-name-part taxon-name-part-type="species" reg="tarsata">tarsata</tp:taxon-name-part></tp:taxon-name></italic> has a wide distributional range across the Palearctic realm. It inhabits dry grasslands and ruderal vegetation (Fig. <xref ref-type="fig" rid="F3">3</xref>) where adults feed on flowers of various herbaceous plants, e.g., <italic><tp:taxon-name><tp:taxon-name-part taxon-name-part-type="genus" reg="Daucus">Daucus</tp:taxon-name-part> <tp:taxon-name-part taxon-name-part-type="species" reg="carota">carota</tp:taxon-name-part></tp:taxon-name></italic>, <italic><tp:taxon-name><tp:taxon-name-part taxon-name-part-type="genus" reg="Rubus">Rubus</tp:taxon-name-part> <tp:taxon-name-part taxon-name-part-type="species" reg="fruticosus">fruticosus</tp:taxon-name-part></tp:taxon-name></italic>, <italic><tp:taxon-name><tp:taxon-name-part taxon-name-part-type="genus" reg="Achillea">Achillea</tp:taxon-name-part> <tp:taxon-name-part taxon-name-part-type="species" reg="millefolium">millefolium</tp:taxon-name-part></tp:taxon-name></italic>, <italic><tp:taxon-name><tp:taxon-name-part taxon-name-part-type="genus" reg="Filipendula">Filipendula</tp:taxon-name-part> <tp:taxon-name-part taxon-name-part-type="species" reg="ulmaria">ulmaria</tp:taxon-name-part></tp:taxon-name></italic> (<xref ref-type="bibr" rid="B13">Ermisch 1963b</xref>), <italic><tp:taxon-name><tp:taxon-name-part taxon-name-part-type="genus" reg="Heracleum">Heracleum</tp:taxon-name-part> <tp:taxon-name-part taxon-name-part-type="species" reg="spondylium">spondylium</tp:taxon-name-part></tp:taxon-name></italic> (<xref ref-type="bibr" rid="B13">Ermisch 1963b</xref>), <italic><tp:taxon-name><tp:taxon-name-part taxon-name-part-type="genus" reg="Thapsia">Thapsia</tp:taxon-name-part> <tp:taxon-name-part taxon-name-part-type="species" reg="villosa">villosa</tp:taxon-name-part></tp:taxon-name></italic> (<xref ref-type="bibr" rid="B56">Plaza 1983</xref>), <italic><tp:taxon-name><tp:taxon-name-part taxon-name-part-type="genus" reg="Ruta">Ruta</tp:taxon-name-part> <tp:taxon-name-part taxon-name-part-type="species" reg="montana">montana</tp:taxon-name-part></tp:taxon-name></italic> (<xref ref-type="bibr" rid="B56">Plaza 1983</xref>). Although <italic><tp:taxon-name><tp:taxon-name-part taxon-name-part-type="genus" reg="Mordellistena">M.</tp:taxon-name-part> <tp:taxon-name-part taxon-name-part-type="species" reg="tarsata">tarsata</tp:taxon-name-part></tp:taxon-name></italic> is widely distributed, it is not a common species, and usually, only a few individuals are found in a particular locality. The immature stages and their host plants remain unknown.</p></tp:treatment-sec><tp:treatment-sec><!--Section generated to contain objects referenced in tp:taxon-treatment.--><fig id="F3" position="float" orientation="portrait"><object-id xmlns:xlink="http://www.w3.org/1999/xlink" content-type="doi" xlink:type="simple">10.3897/zookeys.892.39584.figure3</object-id><object-id xmlns:xlink="http://www.w3.org/1999/xlink" content-type="arpha" xlink:type="simple">B68D36BA-2FC1-5851-8074-953470ADF08D</object-id><label>Figure 3.</label><caption><p>Ruderal vegetation near Skoulli village in Cyprus, 34°58'05"N, 32°26'46"E. <italic><tp:taxon-name><tp:taxon-name-part taxon-name-part-type="genus" reg="Mordellistena">Mordellistena</tp:taxon-name-part> <tp:taxon-name-part taxon-name-part-type="species" reg="olympica">olympica</tp:taxon-name-part></tp:taxon-name></italic> Ermisch, 1965 and <italic><tp:taxon-name><tp:taxon-name-part taxon-name-part-type="genus" reg="Mordellistena">M.</tp:taxon-name-part> <tp:taxon-name-part taxon-name-part-type="species" reg="tarsata">tarsata</tp:taxon-name-part></tp:taxon-name></italic> Mulsant, 1856 recorded from this locality are new to Cyprus.</p></caption><graphic xmlns:xlink="http://www.w3.org/1999/xlink" xlink:href="zookeys-894-151-g003.jpg" position="float" orientation="portrait" xlink:type="simple" id="oo_361805.jpg"><uri content-type="original_file" xlink:type="simple">https://binary.pensoft.net/fig/361805</uri></graphic></fig></tp:treatment-sec><ref-list><ref id="B10"><mixed-citation xmlns:xlink="http://www.w3.org/1999/xlink" xlink:type="simple"><person-group><name name-style="western"><surname>Ermisch</surname><given-names>K</given-names></name></person-group> (<year>1956</year>) <article-title><tp:taxon-name><tp:taxon-name-part taxon-name-part-type="family">Mordellidae</tp:taxon-name-part></tp:taxon-name>.</article-title> In: <person-group><name name-style="western"><surname>Horion</surname><given-names>A</given-names></name></person-group> (<role>Ed.</role>) <issue-title>Faunistik der mitteleuropäischen Käfer.</issue-title><source>Band 5: <tp:taxon-name><tp:taxon-name-part taxon-name-part-type="clade">Heteromera</tp:taxon-name-part></tp:taxon-name>. Entomologische Arbeiten aus dem Museum G. Frey Tutzing bei München, München</source>, <fpage>269</fpage>–<lpage>328</lpage>.</mixed-citation></ref><ref id="B6"><mixed-citation xmlns:xlink="http://www.w3.org/1999/xlink" xlink:type="simple"><person-group><name name-style="western"><surname>Csiki</surname><given-names>E</given-names></name></person-group> (<year>1915</year>) <article-title>Pars 63: <tp:taxon-name><tp:taxon-name-part taxon-name-part-type="family">Mordellidae</tp:taxon-name-part></tp:taxon-name>.</article-title> In: <person-group><name name-style="western"><surname>Junk</surname><given-names>W</given-names></name><name name-style="western"><surname>Schenkling</surname><given-names>S</given-names></name></person-group> (<role>Eds</role>) <issue-title>Coleopterorum Catalogus.</issue-title><source>W. Junk, Berlin</source>, <fpage>1</fpage>–<lpage>51</lpage>.</mixed-citation></ref><ref id="B66"><mixed-citation xmlns:xlink="http://www.w3.org/1999/xlink" xlink:type="simple"><person-group><name name-style="western"><surname>Schilsky</surname><given-names>J</given-names></name></person-group> (<year>1895</year>) Die Käfer Europa’s. Nach der Natur Beschrieben von Dr. H. C. Küster und Dr. G. Kraatz Fortgesetzt von J. Schilsky, Vol 31. Bauer und Raspe (Emil Küster), Nürnberg 1–100. [viii + no. taxa]</mixed-citation></ref><ref id="B41"><mixed-citation xmlns:xlink="http://www.w3.org/1999/xlink" xlink:type="simple"><person-group><name name-style="western"><surname>Mulsant</surname><given-names>E</given-names></name></person-group> (<year>1856</year>) <article-title>Histoire des coléoptères de France. Barbipalpes, longipèdes, latipennes.</article-title><source>Annales de la Société Linnéenne de Lyon (New Series)</source><volume>3</volume>: <fpage>193</fpage>–<lpage>544</lpage>.</mixed-citation></ref><ref id="B18"><mixed-citation xmlns:xlink="http://www.w3.org/1999/xlink" xlink:type="simple"><person-group><name name-style="western"><surname>Ermisch</surname><given-names>K</given-names></name></person-group> (<year>1969b</year>) Ergebnisse der Albanien-Expedition 1961 des Deutschen Entomologischen Institutes, 76. Beitrag, <tp:taxon-name><tp:taxon-name-part taxon-name-part-type="order">Coleoptera</tp:taxon-name-part></tp:taxon-name>: <tp:taxon-name><tp:taxon-name-part taxon-name-part-type="family">Mordellidae</tp:taxon-name-part></tp:taxon-name>. Beiträge zur Entomologie 19(7/8): 845–859.</mixed-citation></ref><ref id="B8"><mixed-citation xmlns:xlink="http://www.w3.org/1999/xlink" xlink:type="simple"><person-group><name name-style="western"><surname>Emery</surname><given-names>MC</given-names></name></person-group> (<year>1876</year>) <article-title>Essai monographique sur les Mordellides de l’Europe et des contrées limitrophes.</article-title><source>L’Abeille: Journal d’Entomologie</source><volume>14</volume>: <fpage>1</fpage>–<lpage>128</lpage>.</mixed-citation></ref><ref id="B4"><mixed-citation xmlns:xlink="http://www.w3.org/1999/xlink" xlink:type="simple"><person-group><name name-style="western"><surname>Baudi di Selve</surname><given-names>F</given-names></name></person-group> (<year>1878</year>) Coleotteri eteromeri esistenti nelle collezioni del R. Museo zoologico di Torino ed in altre italiane. Eteromeri delle famiglie susseguenti a quella dei tenebrioniti nei limiti della fauna europaea e circummediterranea. Atti della Reale Accademia delle Scienze di Torino 13: 765–866, 1027–1183.</mixed-citation></ref><ref id="B60"><mixed-citation xmlns:xlink="http://www.w3.org/1999/xlink" xlink:type="simple"><person-group><name name-style="western"><surname>Ruzzier</surname><given-names>E</given-names></name></person-group> (<year>2013</year>) <article-title>Taxonomic and faunistic notes on Italian <tp:taxon-name><tp:taxon-name-part taxon-name-part-type="family">Mordellidae</tp:taxon-name-part></tp:taxon-name> (<tp:taxon-name><tp:taxon-name-part taxon-name-part-type="order">Coleoptera</tp:taxon-name-part></tp:taxon-name><tp:taxon-name><tp:taxon-name-part taxon-name-part-type="superfamily">Tenebrionoidea</tp:taxon-name-part></tp:taxon-name>) with redescription of <italic><tp:taxon-name><tp:taxon-name-part taxon-name-part-type="genus">Falsopseudotomoxia</tp:taxon-name-part> <tp:taxon-name-part taxon-name-part-type="species">argyropleura</tp:taxon-name-part></tp:taxon-name></italic> (Franciscolo, 1942) n. comb.</article-title><source>Bollettino della Società Entomologica Italiana</source><volume>145</volume>(<issue>3</issue>): <fpage>103</fpage>–<lpage>115</lpage>. <ext-link xlink:type="simple" ext-link-type="doi" xlink:href="10.4081/BollettinoSEI.2013.103">https://doi.org/10.4081/BollettinoSEI.2013.103</ext-link>.</mixed-citation></ref><ref id="B46"><mixed-citation xmlns:xlink="http://www.w3.org/1999/xlink" xlink:type="simple"><person-group><name name-style="western"><surname>Odnosum</surname><given-names>VK</given-names></name></person-group> (<year>1992a</year>) <article-title>Zhuki-gorbatki (<tp:taxon-name><tp:taxon-name-part taxon-name-part-type="order">Coleoptera</tp:taxon-name-part></tp:taxon-name>, <tp:taxon-name><tp:taxon-name-part taxon-name-part-type="family">Mordellidae</tp:taxon-name-part></tp:taxon-name>) fauny Kazakhstana.</article-title><source>Vestnik Zoologii</source><volume>1992</volume>(<issue>6</issue>): <fpage>32</fpage>–<lpage>39</lpage>.</mixed-citation></ref><ref id="B50"><mixed-citation xmlns:xlink="http://www.w3.org/1999/xlink" xlink:type="simple"><person-group><name name-style="western"><surname>Odnosum</surname><given-names>VK</given-names></name></person-group> (<year>2003</year>) <article-title>Mordellid Beetles (<tp:taxon-name><tp:taxon-name-part taxon-name-part-type="order">Coleoptera</tp:taxon-name-part></tp:taxon-name>, <tp:taxon-name><tp:taxon-name-part taxon-name-part-type="family">Mordellidae</tp:taxon-name-part></tp:taxon-name>) in the Fauna of Kazakhstan and Middle Asia. Communication 2.</article-title><source>Vestnik Zoologii</source><volume>37</volume>(<issue>4</issue>): <fpage>33</fpage>–<lpage>49</lpage>.</mixed-citation></ref><ref id="B47"><mixed-citation xmlns:xlink="http://www.w3.org/1999/xlink" xlink:type="simple"><person-group><name name-style="western"><surname>Odnosum</surname><given-names>VK</given-names></name></person-group> (<year>1992b</year>) <article-title>Sem. <tp:taxon-name><tp:taxon-name-part taxon-name-part-type="family">Mordellidae</tp:taxon-name-part></tp:taxon-name> – gorbatki ili shiponoski.</article-title> In: <person-group><name name-style="western"><surname>Ler</surname><given-names>PA</given-names></name></person-group> (<role>Ed.</role>) <issue-title>Opredelitel nasekomych Dalnego Vostoka SSSR v shestykh tomakh.</issue-title><source>Tom III. Zhestokrylye, ili zhuki. Chast 2. Nauka, Saint Petersburg</source>, <fpage>517</fpage>–<lpage>526</lpage>.</mixed-citation></ref><ref id="B28"><mixed-citation xmlns:xlink="http://www.w3.org/1999/xlink" xlink:type="simple"><person-group><name name-style="western"><surname>Horák</surname><given-names>J</given-names></name></person-group> (<year>1989</year>) <article-title>Faunistic records from Czechoslovakia. <tp:taxon-name><tp:taxon-name-part taxon-name-part-type="order">Coleoptera</tp:taxon-name-part></tp:taxon-name>, <tp:taxon-name><tp:taxon-name-part taxon-name-part-type="family">Mordellidae</tp:taxon-name-part></tp:taxon-name>.</article-title><source>Acta Entomologica Bohemoslovaca</source><volume>86</volume>: <fpage>477</fpage>–<lpage>478</lpage>.</mixed-citation></ref><ref id="B56"><mixed-citation xmlns:xlink="http://www.w3.org/1999/xlink" xlink:type="simple"><person-group><name name-style="western"><surname>Plaza</surname><given-names>E</given-names></name></person-group> (<year>1983</year>) <article-title><tp:taxon-name><tp:taxon-name-part taxon-name-part-type="family">Mordellidae</tp:taxon-name-part></tp:taxon-name> (Col.) de la provincial de Madrid.</article-title><source>Actas del I Congreso Iberico de Entomologia</source><volume>1983</volume>: <fpage>567</fpage>–<lpage>577</lpage>.</mixed-citation></ref><ref id="B13"><mixed-citation xmlns:xlink="http://www.w3.org/1999/xlink" xlink:type="simple"><person-group><name name-style="western"><surname>Ermisch</surname><given-names>K</given-names></name></person-group> (<year>1963b</year>) <article-title>Neue Mordelliden (<tp:taxon-name><tp:taxon-name-part taxon-name-part-type="clade">Heteromera</tp:taxon-name-part></tp:taxon-name>, <tp:taxon-name><tp:taxon-name-part taxon-name-part-type="family">Mordellidae</tp:taxon-name-part></tp:taxon-name>) aus Deutschland und Nachträge zur Faunistik der Mitteleuropaischen Mordelliden.</article-title><source>Entomologische Blätter</source><volume>59</volume>: <fpage>1</fpage>–<lpage>36</lpage>.</mixed-citation></ref><ref id="B48"><mixed-citation xmlns:xlink="http://www.w3.org/1999/xlink" xlink:type="simple"><person-group><name name-style="western"><surname>Odnosum</surname><given-names>VK</given-names></name></person-group> (<year>1993</year>) <article-title>Subfamily <tp:taxon-name><tp:taxon-name-part taxon-name-part-type="subfamily">Mordellinae</tp:taxon-name-part></tp:taxon-name> mordellid beetles (<tp:taxon-name><tp:taxon-name-part taxon-name-part-type="order">Coleoptera</tp:taxon-name-part></tp:taxon-name>, <tp:taxon-name><tp:taxon-name-part taxon-name-part-type="family">Mordellidae</tp:taxon-name-part></tp:taxon-name>) of the Ukrainian fauna. Communication 2.</article-title><source>Vestnik Zoologii</source><volume>1993</volume>(<issue>6</issue>): <fpage>20</fpage>–<lpage>28</lpage>.</mixed-citation></ref><ref id="B54"><mixed-citation xmlns:xlink="http://www.w3.org/1999/xlink" xlink:type="simple"><person-group><name name-style="western"><surname>Odnosum</surname><given-names>VK</given-names></name></person-group> (<year>2010</year>) <source>Vypusk 9, Zhuki-Gorbatki (<tp:taxon-name><tp:taxon-name-part taxon-name-part-type="order">Coleoptera</tp:taxon-name-part></tp:taxon-name>, <tp:taxon-name><tp:taxon-name-part taxon-name-part-type="family">Mordellidae</tp:taxon-name-part></tp:taxon-name>). Fauna Ukrainy, tom 19, Zhestokrylye.</source><publisher-name>Naukova Dumka</publisher-name>, <publisher-loc>Kiev</publisher-loc>, <size units="page">263 pp</size>.</mixed-citation></ref><ref id="B30"><mixed-citation xmlns:xlink="http://www.w3.org/1999/xlink" xlink:type="simple"><person-group><name name-style="western"><surname>Horák</surname><given-names>J</given-names></name></person-group> (<year>2008</year>) <article-title>Family <tp:taxon-name><tp:taxon-name-part taxon-name-part-type="family">Mordellidae</tp:taxon-name-part></tp:taxon-name> Latreille, 1802.</article-title> In: <person-group><name name-style="western"><surname>Löbl</surname><given-names>I</given-names></name><name name-style="western"><surname>Smetana</surname><given-names>A</given-names></name></person-group> (<role>Eds</role>) <issue-title>Catalogue of Palaearctic Coleoptera.</issue-title><source>Vol. 5. <tp:taxon-name><tp:taxon-name-part taxon-name-part-type="superfamily">Tenebrionoidea</tp:taxon-name-part></tp:taxon-name>. Apollo Books, Stenstrup</source>, <fpage>87</fpage>–<lpage>105</lpage>.</mixed-citation></ref></ref-list></tp:taxon-treatment>
