# Supplementary material for: New distributional records for sixteen Mordellidae species from the Western Palearctic (Insecta, Coleoptera, Mordellidae)
Source: Zookeys. 2019 Dec 4;894:151–70. doi: 10.3897/zookeys.894.39584 (PMC6906168; doi:10.3897/zookeys.894.39584)
Supplement: XML Treatment for Mordellistenochroa fallaciosa [file zookeys.894.39584-treatment14.xml]

<!DOCTYPE tp:taxon-treatment
  PUBLIC "-//TaxonX//DTD Taxonomic Treatment Publishing DTD v0 20100105//EN" "tax-treatment-NSO.dtd">
<tp:taxon-treatment xmlns:tp="http://www.plazi.org/taxpub"><tp:treatment-meta><kwd-group><label>Taxon classification</label><kwd><named-content xmlns:xlink="http://www.w3.org/1999/xlink" content-type="kingdom">Animalia</named-content></kwd><kwd><named-content xmlns:xlink="http://www.w3.org/1999/xlink" content-type="order">Coleoptera</named-content></kwd><kwd><named-content xmlns:xlink="http://www.w3.org/1999/xlink" content-type="family">Mordellidae</named-content></kwd></kwd-group><mixed-citation publication-type="journal"><person-group><name><surname>Selnekovič</surname><given-names>Dávid</given-names></name><name><surname>Ruzzier</surname><given-names>Enrico</given-names></name></person-group><article-title>New distributional records for sixteen <tp:taxon-name><tp:taxon-name-part taxon-name-part-type="family">Mordellidae</tp:taxon-name-part></tp:taxon-name> species from the Western Palearctic (<tp:taxon-name><tp:taxon-name-part taxon-name-part-type="class">Insecta</tp:taxon-name-part></tp:taxon-name>, <tp:taxon-name><tp:taxon-name-part taxon-name-part-type="order">Coleoptera</tp:taxon-name-part></tp:taxon-name>, <tp:taxon-name><tp:taxon-name-part taxon-name-part-type="family">Mordellidae</tp:taxon-name-part></tp:taxon-name>)</article-title><source>Zookeys</source><day>04</day><month>12</month><year>2019</year><volume>894</volume><fpage>151</fpage><lpage>170</lpage><pub-id pub-id-type="doi">10.3897/zookeys.894.39584</pub-id></mixed-citation></tp:treatment-meta><tp:nomenclature><tp:taxon-name><object-id xmlns:xlink="http://www.w3.org/1999/xlink" content-type="arpha" xlink:type="simple">66260768-B0F4-5C42-93A3-BB51AD400F39</object-id>
            <tp:taxon-name-part taxon-name-part-type="genus" reg="Mordellistenochroa">Mordellistenochroa</tp:taxon-name-part>
            <tp:taxon-name-part taxon-name-part-type="species" reg="fallaciosa">fallaciosa</tp:taxon-name-part>
          </tp:taxon-name><tp:taxon-authority>(Ermisch, 1969)</tp:taxon-authority><tp:nomenclature-citation-list><tp:nomenclature-citation><tp:taxon-name>
                <tp:taxon-name-part taxon-name-part-type="genus" reg="Mordellistena">Mordellistena</tp:taxon-name-part> <tp:taxon-name-part taxon-name-part-type="sensu">(s. str.)</tp:taxon-name-part> <tp:taxon-name-part taxon-name-part-type="species" reg="fallaciosa">fallaciosa</tp:taxon-name-part></tp:taxon-name><comment>Ermisch, 1969c: 110–111 [type locality: “Grado bei Triest”, Italy].</comment></tp:nomenclature-citation><tp:nomenclature-citation><tp:taxon-name>
                <tp:taxon-name-part taxon-name-part-type="genus" reg="Mordellistenochroa">Mordellistenochroa</tp:taxon-name-part> <tp:taxon-name-part taxon-name-part-type="species" reg="fallaciosa">fallaciosa</tp:taxon-name-part></tp:taxon-name><comment>: <xref ref-type="bibr" rid="B29">Horák (1990</xref>: 141).</comment></tp:nomenclature-citation></tp:nomenclature-citation-list></tp:nomenclature><tp:treatment-sec sec-type="New records" id="SECID0EAZBG"><title>New records.</title><p>ITALY • 1 ♂; Cesenatico (dry canal), Forlì-Cesena Emilia-Romagna; 9 June 2012; L. Colacurcio leg., E. Ruzzier det.; <abbrev xmlns:xlink="http://www.w3.org/1999/xlink" xlink:title="Enrico Ruzzier private collection, Mirano, Italy" id="ABBRID0EGZBG" xlink:type="simple">ERPC</abbrev>.</p></tp:treatment-sec><tp:treatment-sec sec-type="distribution" id="SECID0EKZBG"><title>Distribution.</title><p>Hungary (<xref ref-type="bibr" rid="B40">Merkl and Németh 2008</xref>), Italy (<xref ref-type="bibr" rid="B19">Ermisch 1969c</xref>), Switzerland (<xref ref-type="bibr" rid="B30">Horák 2008</xref>).</p></tp:treatment-sec><tp:treatment-sec sec-type="remarks" id="SECID0E3ZBG"><title>Remarks.</title><p>Up to present, <italic><tp:taxon-name><tp:taxon-name-part taxon-name-part-type="genus" reg="Mordellistenochroa">M.</tp:taxon-name-part> <tp:taxon-name-part taxon-name-part-type="species" reg="fallaciosa">fallaciosa</tp:taxon-name-part></tp:taxon-name></italic> is known only from several localities in Italy, Hungary and Switzerland (<xref ref-type="bibr" rid="B19">Ermisch 1969c</xref>; <xref ref-type="bibr" rid="B40">Merkl and Németh 2008</xref>; <xref ref-type="bibr" rid="B30">Horák 2008</xref>). Although this species was originally described from Italy by <xref ref-type="bibr" rid="B19">Ermisch (1969c)</xref>, we provide here another record of this rare species, increasing the information about its distribution in the country. The immature stages and their host plants remain unknown.</p></tp:treatment-sec><ref-list><ref id="B29"><mixed-citation xmlns:xlink="http://www.w3.org/1999/xlink" xlink:type="simple"><person-group><name name-style="western"><surname>Horák</surname><given-names>J</given-names></name></person-group> (<year>1990</year>) <article-title>Typenrevision einiger wenig bekanntner Arten aus der Gattung <italic><tp:taxon-name><tp:taxon-name-part taxon-name-part-type="genus">Mordellistena</tp:taxon-name-part></tp:taxon-name></italic> Costa (<tp:taxon-name><tp:taxon-name-part taxon-name-part-type="class">Insecta</tp:taxon-name-part></tp:taxon-name>, <tp:taxon-name><tp:taxon-name-part taxon-name-part-type="order">Coleoptera</tp:taxon-name-part></tp:taxon-name>: <tp:taxon-name><tp:taxon-name-part taxon-name-part-type="family">Mordellidae</tp:taxon-name-part></tp:taxon-name>).</article-title><source>Entomologische Abhandlungen</source><volume>53</volume>(<issue>9</issue>): <fpage>125</fpage>–<lpage>142</lpage>.</mixed-citation></ref><ref id="B40"><mixed-citation xmlns:xlink="http://www.w3.org/1999/xlink" xlink:type="simple"><person-group><name name-style="western"><surname>Merkl</surname><given-names>O</given-names></name><name name-style="western"><surname>Németh</surname><given-names>T</given-names></name></person-group> (<year>2008</year>) <article-title>Notes on and further new species of the beetles in the Hungarian fauna (<tp:taxon-name><tp:taxon-name-part taxon-name-part-type="order">Coleoptera</tp:taxon-name-part></tp:taxon-name>).</article-title><source>Folia Entomologica Hungarica</source><volume>69</volume>: <fpage>165</fpage>–<lpage>172</lpage>.</mixed-citation></ref><ref id="B19"><mixed-citation xmlns:xlink="http://www.w3.org/1999/xlink" xlink:type="simple"><person-group><name name-style="western"><surname>Ermisch</surname><given-names>K</given-names></name></person-group> (<year>1969c</year>) <article-title>Neue Mordelliden aus Europa, Nordafrika und dem Nahen Osten.</article-title><source>Entomologische Blätter</source><volume>65</volume>(<issue>2</issue>): <fpage>104</fpage>–<lpage>115</lpage>.</mixed-citation></ref><ref id="B30"><mixed-citation xmlns:xlink="http://www.w3.org/1999/xlink" xlink:type="simple"><person-group><name name-style="western"><surname>Horák</surname><given-names>J</given-names></name></person-group> (<year>2008</year>) <article-title>Family <tp:taxon-name><tp:taxon-name-part taxon-name-part-type="family">Mordellidae</tp:taxon-name-part></tp:taxon-name> Latreille, 1802.</article-title> In: <person-group><name name-style="western"><surname>Löbl</surname><given-names>I</given-names></name><name name-style="western"><surname>Smetana</surname><given-names>A</given-names></name></person-group> (<role>Eds</role>) <issue-title>Catalogue of Palaearctic Coleoptera.</issue-title><source>Vol. 5. <tp:taxon-name><tp:taxon-name-part taxon-name-part-type="superfamily">Tenebrionoidea</tp:taxon-name-part></tp:taxon-name>. Apollo Books, Stenstrup</source>, <fpage>87</fpage>–<lpage>105</lpage>.</mixed-citation></ref></ref-list></tp:taxon-treatment>
