# Supplementary material for: New distributional records for sixteen Mordellidae species from the Western Palearctic (Insecta, Coleoptera, Mordellidae)
Source: Zookeys. 2019 Dec 4;894:151–70. doi: 10.3897/zookeys.894.39584 (PMC6906168; doi:10.3897/zookeys.894.39584)
Supplement: XML Treatment for Mordellistenula longipalpis [file zookeys.894.39584-treatment15.xml]

<!DOCTYPE tp:taxon-treatment
  PUBLIC "-//TaxonX//DTD Taxonomic Treatment Publishing DTD v0 20100105//EN" "tax-treatment-NSO.dtd">
<tp:taxon-treatment xmlns:tp="http://www.plazi.org/taxpub"><tp:treatment-meta><kwd-group><label>Taxon classification</label><kwd><named-content xmlns:xlink="http://www.w3.org/1999/xlink" content-type="kingdom">Animalia</named-content></kwd><kwd><named-content xmlns:xlink="http://www.w3.org/1999/xlink" content-type="order">Coleoptera</named-content></kwd><kwd><named-content xmlns:xlink="http://www.w3.org/1999/xlink" content-type="family">Mordellidae</named-content></kwd></kwd-group><mixed-citation publication-type="journal"><person-group><name><surname>Selnekovič</surname><given-names>Dávid</given-names></name><name><surname>Ruzzier</surname><given-names>Enrico</given-names></name></person-group><article-title>New distributional records for sixteen <tp:taxon-name><tp:taxon-name-part taxon-name-part-type="family">Mordellidae</tp:taxon-name-part></tp:taxon-name> species from the Western Palearctic (<tp:taxon-name><tp:taxon-name-part taxon-name-part-type="class">Insecta</tp:taxon-name-part></tp:taxon-name>, <tp:taxon-name><tp:taxon-name-part taxon-name-part-type="order">Coleoptera</tp:taxon-name-part></tp:taxon-name>, <tp:taxon-name><tp:taxon-name-part taxon-name-part-type="family">Mordellidae</tp:taxon-name-part></tp:taxon-name>)</article-title><source>Zookeys</source><day>04</day><month>12</month><year>2019</year><volume>894</volume><fpage>151</fpage><lpage>170</lpage><pub-id pub-id-type="doi">10.3897/zookeys.894.39584</pub-id></mixed-citation></tp:treatment-meta><tp:nomenclature><tp:taxon-name><object-id xmlns:xlink="http://www.w3.org/1999/xlink" content-type="arpha" xlink:type="simple">EABACA9C-E6C1-575F-B9DE-332DA4B78C34</object-id>
            <tp:taxon-name-part taxon-name-part-type="genus" reg="Mordellistenula">Mordellistenula</tp:taxon-name-part>
            <tp:taxon-name-part taxon-name-part-type="species" reg="longipalpis">longipalpis</tp:taxon-name-part>
          </tp:taxon-name><tp:taxon-authority>Ermisch, 1965</tp:taxon-authority><xref ref-type="fig" rid="F5">Fig. 5A</xref><tp:nomenclature-citation-list><tp:nomenclature-citation><tp:taxon-name>
                <tp:taxon-name-part taxon-name-part-type="genus" reg="Mordellistenula">Mordellistenula</tp:taxon-name-part> <tp:taxon-name-part taxon-name-part-type="species" reg="longipalpis">longipalpis</tp:taxon-name-part></tp:taxon-name><comment>Ermisch, 1965: 256–259 [type locality: Belgrader wald, Turkey].</comment></tp:nomenclature-citation></tp:nomenclature-citation-list></tp:nomenclature><tp:treatment-sec sec-type="New records" id="SECID0ES3BG"><title>New records.</title><p>MONTENEGRO • 8 ♂♂, 5 ♀♀; Bar city env., Volujica hill; <named-content xmlns:xlink="http://www.w3.org/1999/xlink" content-type="dwc:verbatimCoordinates" xlink:type="simple"><named-content content-type="geo-json" specific-use="{&#34;type&#34;:&#34;Point&#34;,&#34;coordinates&#34;:[19.102778,42.071111]}" id="NCID0E23BG" xlink:type="simple">42°04'16"N, 19°6'10"E</named-content></named-content>; 20 June 2011; D. Selnekovič leg.; dry grassland along the seashore, on the flowers of <italic><tp:taxon-name><tp:taxon-name-part taxon-name-part-type="genus" reg="Helichrysum">Helichrysum</tp:taxon-name-part></tp:taxon-name></italic>; D. Selnekovič det.; <abbrev xmlns:xlink="http://www.w3.org/1999/xlink" xlink:title="Dávid Selnekovič private collection, Bratislava, Slovakia" id="ABBRID0EH4BG" xlink:type="simple">DSPC</abbrev>.</p></tp:treatment-sec><tp:treatment-sec sec-type="distribution" id="SECID0EL4BG"><title>Distribution.</title><p>Armenia (<xref ref-type="bibr" rid="B30">Horák 2008</xref>), Azerbaijan (<xref ref-type="bibr" rid="B30">Horák 2008</xref>), Bulgaria (<xref ref-type="bibr" rid="B18">Ermisch 1969b</xref>), Greece (<xref ref-type="bibr" rid="B18">Ermisch 1969b</xref>), Kazakhstan (<xref ref-type="bibr" rid="B50">Odnosum 2003</xref>), North Macedonia (<xref ref-type="bibr" rid="B30">Horák 2008</xref>), Montenegro (<bold>new country record</bold>), Turkey (<xref ref-type="bibr" rid="B15">Ermisch 1965</xref>), Ukraine (<xref ref-type="bibr" rid="B54">Odnosum 2010</xref>), former Yugoslavia (<xref ref-type="bibr" rid="B30">Horák 2008</xref>, without specification).</p></tp:treatment-sec><tp:treatment-sec sec-type="remarks" id="SECID0EX5BG"><title>Remarks.</title><p>This species is known from the Balkans and western Asia. It inhabits dry grasslands where adults feed on flowers of herbaceous plants. The first author observed adults on Mediterranean xeric grassland along the seashore on flowers of <italic><tp:taxon-name><tp:taxon-name-part taxon-name-part-type="genus" reg="Helichrysum">Helichrysum</tp:taxon-name-part></tp:taxon-name></italic> in Montenegro (Fig. <xref ref-type="fig" rid="F2">2</xref>), and in ruderal vegetation along roadsides on flowers of <italic><tp:taxon-name><tp:taxon-name-part taxon-name-part-type="genus" reg="Daucus">Daucus</tp:taxon-name-part> <tp:taxon-name-part taxon-name-part-type="species" reg="carota">carota</tp:taxon-name-part></tp:taxon-name></italic> in Bulgaria. The immature stages and their host plants remain unknown.</p><fig id="F5" position="float" orientation="portrait"><object-id xmlns:xlink="http://www.w3.org/1999/xlink" content-type="doi" xlink:type="simple">10.3897/zookeys.892.39584.figure5</object-id><object-id xmlns:xlink="http://www.w3.org/1999/xlink" content-type="arpha" xlink:type="simple">3D472C63-1DBA-566F-BF0A-3D88D9E60955</object-id><label>Figure 5.</label><caption><p><bold>A</bold><italic><tp:taxon-name><tp:taxon-name-part taxon-name-part-type="genus" reg="Mordellistenula">Mordellistenula</tp:taxon-name-part> <tp:taxon-name-part taxon-name-part-type="species" reg="longipalpis">longipalpis</tp:taxon-name-part></tp:taxon-name></italic> Ermisch, 1965, male <bold>B</bold><italic><tp:taxon-name><tp:taxon-name-part taxon-name-part-type="genus" reg="Mordellochroa">Mordellochroa</tp:taxon-name-part> <tp:taxon-name-part taxon-name-part-type="species" reg="milleri">milleri</tp:taxon-name-part></tp:taxon-name></italic> (Emery, 1876), male.</p></caption><graphic xmlns:xlink="http://www.w3.org/1999/xlink" xlink:href="zookeys-894-151-g005.jpg" position="float" orientation="portrait" xlink:type="simple" id="oo_361807.jpg"><uri content-type="original_file" xlink:type="simple">https://binary.pensoft.net/fig/361807</uri></graphic></fig></tp:treatment-sec><tp:treatment-sec><!--Section generated to contain objects referenced in tp:taxon-treatment.--><fig id="F2" position="float" orientation="portrait"><object-id xmlns:xlink="http://www.w3.org/1999/xlink" content-type="doi" xlink:type="simple">10.3897/zookeys.892.39584.figure2</object-id><object-id xmlns:xlink="http://www.w3.org/1999/xlink" content-type="arpha" xlink:type="simple">D3BDFE15-C580-547F-B214-65E1474C32BB</object-id><label>Figure 2.</label><caption><p>Mediterranean xeric grasslands with flowering <italic><tp:taxon-name><tp:taxon-name-part taxon-name-part-type="genus" reg="Helichrysum">Helichrysum</tp:taxon-name-part></tp:taxon-name></italic> on Volujica hill in Montenegro, <named-content xmlns:xlink="http://www.w3.org/1999/xlink" content-type="dwc:verbatimCoordinates" xlink:type="simple"><named-content content-type="geo-json" specific-use="{&#34;type&#34;:&#34;Point&#34;,&#34;coordinates&#34;:[19.103278,42.074722]}" id="NCID0ER5AG" xlink:type="simple">42°04'29.0"N, 19°06'11.8"E</named-content></named-content>. <italic><tp:taxon-name><tp:taxon-name-part taxon-name-part-type="genus" reg="Variimorda">Variimorda</tp:taxon-name-part> <tp:taxon-name-part taxon-name-part-type="species" reg="caprai">caprai</tp:taxon-name-part></tp:taxon-name></italic> (Franciscolo, 1951), <italic><tp:taxon-name><tp:taxon-name-part taxon-name-part-type="genus" reg="Mordellistena">Mordellistena</tp:taxon-name-part> <tp:taxon-name-part taxon-name-part-type="species" reg="olympica">olympica</tp:taxon-name-part></tp:taxon-name></italic> Ermisch, 1965 and <italic><tp:taxon-name><tp:taxon-name-part taxon-name-part-type="genus" reg="Mordellistenula">Mordellistenula</tp:taxon-name-part> <tp:taxon-name-part taxon-name-part-type="species" reg="longipalpis">longipalpis</tp:taxon-name-part></tp:taxon-name></italic> Ermisch, 1965 recorded from this locality are new to Montenegro.</p></caption><graphic xmlns:xlink="http://www.w3.org/1999/xlink" xlink:href="zookeys-894-151-g002.jpg" position="float" orientation="portrait" xlink:type="simple" id="oo_361804.jpg"><uri content-type="original_file" xlink:type="simple">https://binary.pensoft.net/fig/361804</uri></graphic></fig></tp:treatment-sec><ref-list><ref id="B30"><mixed-citation xmlns:xlink="http://www.w3.org/1999/xlink" xlink:type="simple"><person-group><name name-style="western"><surname>Horák</surname><given-names>J</given-names></name></person-group> (<year>2008</year>) <article-title>Family <tp:taxon-name><tp:taxon-name-part taxon-name-part-type="family">Mordellidae</tp:taxon-name-part></tp:taxon-name> Latreille, 1802.</article-title> In: <person-group><name name-style="western"><surname>Löbl</surname><given-names>I</given-names></name><name name-style="western"><surname>Smetana</surname><given-names>A</given-names></name></person-group> (<role>Eds</role>) <issue-title>Catalogue of Palaearctic Coleoptera.</issue-title><source>Vol. 5. <tp:taxon-name><tp:taxon-name-part taxon-name-part-type="superfamily">Tenebrionoidea</tp:taxon-name-part></tp:taxon-name>. Apollo Books, Stenstrup</source>, <fpage>87</fpage>–<lpage>105</lpage>.</mixed-citation></ref><ref id="B18"><mixed-citation xmlns:xlink="http://www.w3.org/1999/xlink" xlink:type="simple"><person-group><name name-style="western"><surname>Ermisch</surname><given-names>K</given-names></name></person-group> (<year>1969b</year>) Ergebnisse der Albanien-Expedition 1961 des Deutschen Entomologischen Institutes, 76. Beitrag, <tp:taxon-name><tp:taxon-name-part taxon-name-part-type="order">Coleoptera</tp:taxon-name-part></tp:taxon-name>: <tp:taxon-name><tp:taxon-name-part taxon-name-part-type="family">Mordellidae</tp:taxon-name-part></tp:taxon-name>. Beiträge zur Entomologie 19(7/8): 845–859.</mixed-citation></ref><ref id="B50"><mixed-citation xmlns:xlink="http://www.w3.org/1999/xlink" xlink:type="simple"><person-group><name name-style="western"><surname>Odnosum</surname><given-names>VK</given-names></name></person-group> (<year>2003</year>) <article-title>Mordellid Beetles (<tp:taxon-name><tp:taxon-name-part taxon-name-part-type="order">Coleoptera</tp:taxon-name-part></tp:taxon-name>, <tp:taxon-name><tp:taxon-name-part taxon-name-part-type="family">Mordellidae</tp:taxon-name-part></tp:taxon-name>) in the Fauna of Kazakhstan and Middle Asia. Communication 2.</article-title><source>Vestnik Zoologii</source><volume>37</volume>(<issue>4</issue>): <fpage>33</fpage>–<lpage>49</lpage>.</mixed-citation></ref><ref id="B15"><mixed-citation xmlns:xlink="http://www.w3.org/1999/xlink" xlink:type="simple"><person-group><name name-style="western"><surname>Ermisch</surname><given-names>K</given-names></name></person-group> (<year>1965</year>) <article-title>Neue Mordelliden von der Balkanhalbinsel (<tp:taxon-name><tp:taxon-name-part taxon-name-part-type="order">Coleoptera</tp:taxon-name-part></tp:taxon-name>, <tp:taxon-name><tp:taxon-name-part taxon-name-part-type="family">Mordellidae</tp:taxon-name-part></tp:taxon-name>).</article-title><source>Reichenbachia</source><volume>5</volume>(<issue>30</issue>): <fpage>251</fpage>–<lpage>272</lpage>.</mixed-citation></ref><ref id="B54"><mixed-citation xmlns:xlink="http://www.w3.org/1999/xlink" xlink:type="simple"><person-group><name name-style="western"><surname>Odnosum</surname><given-names>VK</given-names></name></person-group> (<year>2010</year>) <source>Vypusk 9, Zhuki-Gorbatki (<tp:taxon-name><tp:taxon-name-part taxon-name-part-type="order">Coleoptera</tp:taxon-name-part></tp:taxon-name>, <tp:taxon-name><tp:taxon-name-part taxon-name-part-type="family">Mordellidae</tp:taxon-name-part></tp:taxon-name>). Fauna Ukrainy, tom 19, Zhestokrylye.</source><publisher-name>Naukova Dumka</publisher-name>, <publisher-loc>Kiev</publisher-loc>, <size units="page">263 pp</size>.</mixed-citation></ref></ref-list></tp:taxon-treatment>
