# Supplementary material for: New distributional records for sixteen Mordellidae species from the Western Palearctic (Insecta, Coleoptera, Mordellidae)
Source: Zookeys. 2019 Dec 4;894:151–70. doi: 10.3897/zookeys.894.39584 (PMC6906168; doi:10.3897/zookeys.894.39584)
Supplement: XML Treatment for Mordellochroa milleri [file zookeys.894.39584-treatment16.xml]

<!DOCTYPE tp:taxon-treatment
  PUBLIC "-//TaxonX//DTD Taxonomic Treatment Publishing DTD v0 20100105//EN" "tax-treatment-NSO.dtd">
<tp:taxon-treatment xmlns:tp="http://www.plazi.org/taxpub"><tp:treatment-meta><kwd-group><label>Taxon classification</label><kwd><named-content xmlns:xlink="http://www.w3.org/1999/xlink" content-type="kingdom">Animalia</named-content></kwd><kwd><named-content xmlns:xlink="http://www.w3.org/1999/xlink" content-type="order">Coleoptera</named-content></kwd><kwd><named-content xmlns:xlink="http://www.w3.org/1999/xlink" content-type="family">Mordellidae</named-content></kwd></kwd-group><mixed-citation publication-type="journal"><person-group><name><surname>Selnekovič</surname><given-names>Dávid</given-names></name><name><surname>Ruzzier</surname><given-names>Enrico</given-names></name></person-group><article-title>New distributional records for sixteen <tp:taxon-name><tp:taxon-name-part taxon-name-part-type="family">Mordellidae</tp:taxon-name-part></tp:taxon-name> species from the Western Palearctic (<tp:taxon-name><tp:taxon-name-part taxon-name-part-type="class">Insecta</tp:taxon-name-part></tp:taxon-name>, <tp:taxon-name><tp:taxon-name-part taxon-name-part-type="order">Coleoptera</tp:taxon-name-part></tp:taxon-name>, <tp:taxon-name><tp:taxon-name-part taxon-name-part-type="family">Mordellidae</tp:taxon-name-part></tp:taxon-name>)</article-title><source>Zookeys</source><day>04</day><month>12</month><year>2019</year><volume>894</volume><fpage>151</fpage><lpage>170</lpage><pub-id pub-id-type="doi">10.3897/zookeys.894.39584</pub-id></mixed-citation></tp:treatment-meta><tp:nomenclature><tp:taxon-name><object-id xmlns:xlink="http://www.w3.org/1999/xlink" content-type="arpha" xlink:type="simple">E8D70F7D-5054-547F-838B-D7DB86450FC2</object-id>
            <tp:taxon-name-part taxon-name-part-type="genus" reg="Mordellochroa">Mordellochroa</tp:taxon-name-part>
            <tp:taxon-name-part taxon-name-part-type="species" reg="milleri">milleri</tp:taxon-name-part>
          </tp:taxon-name><tp:taxon-authority>(Emery, 1876)</tp:taxon-authority><xref ref-type="fig" rid="F5">Fig. 5B</xref><tp:nomenclature-citation-list><tp:nomenclature-citation><tp:taxon-name>
                <tp:taxon-name-part taxon-name-part-type="genus" reg="Mordellistena">Mordellistena</tp:taxon-name-part> (<tp:taxon-name-part taxon-name-part-type="subgenus" reg="Mordellochroa">Mordellochroa</tp:taxon-name-part>) <tp:taxon-name-part taxon-name-part-type="species" reg="milleri">milleri</tp:taxon-name-part></tp:taxon-name><comment>Emery, 1876: 80, 83 [type locality: Mehadia, Romania].</comment></tp:nomenclature-citation><tp:nomenclature-citation><tp:taxon-name>
                <tp:taxon-name-part taxon-name-part-type="genus" reg="Mordellistena">Mordellistena</tp:taxon-name-part> (<tp:taxon-name-part taxon-name-part-type="subgenus" reg="Tolida">Tolida</tp:taxon-name-part>) <tp:taxon-name-part taxon-name-part-type="species" reg="milleri">milleri</tp:taxon-name-part></tp:taxon-name><comment>: <xref ref-type="bibr" rid="B58">Reitter (1911</xref>: 376).</comment></tp:nomenclature-citation><tp:nomenclature-citation><tp:taxon-name>
                <tp:taxon-name-part taxon-name-part-type="genus" reg="Tolida">Tolida</tp:taxon-name-part> <tp:taxon-name-part taxon-name-part-type="species" reg="milleri">milleri</tp:taxon-name-part></tp:taxon-name><comment>: <xref ref-type="bibr" rid="B9">Ermisch (1941</xref>: 717).</comment></tp:nomenclature-citation><tp:nomenclature-citation><tp:taxon-name>
                <tp:taxon-name-part taxon-name-part-type="genus" reg="Mordellochroa">Mordellochroa</tp:taxon-name-part> <tp:taxon-name-part taxon-name-part-type="species" reg="milleri">milleri</tp:taxon-name-part></tp:taxon-name><comment>: Ermisch (1950: 78–79).</comment></tp:nomenclature-citation></tp:nomenclature-citation-list></tp:nomenclature><tp:treatment-sec sec-type="New records" id="SECID0EGEAI"><title>New records.</title><p>ITALY • 1 ♀; Lago I Piani, Rincine, Londa, Firenze, Toscana; <named-content xmlns:xlink="http://www.w3.org/1999/xlink" content-type="dwc:verbatimCoordinates" xlink:type="simple"><named-content content-type="geo-json" specific-use="{&#34;type&#34;:&#34;Point&#34;,&#34;coordinates&#34;:[11.596389,43.881944]}" id="NCID0EPEAI" xlink:type="simple">43°52'55"N, 11°35'47"E</named-content></named-content>; C. Massarone leg.; E. Ruzzier det.; <abbrev xmlns:xlink="http://www.w3.org/1999/xlink" xlink:title="Enrico Ruzzier private collection, Mirano, Italy" id="ABBRID0EUEAI" xlink:type="simple">ERPC</abbrev> • 1 ♀; Emilia-Romagna, Castel D’Aiano, Spe Mountain, Bologna; 5 July 2014; L. Colacurcio leg.; E. Ruzzier det.; <abbrev xmlns:xlink="http://www.w3.org/1999/xlink" xlink:title="Enrico Ruzzier private collection, Mirano, Italy" id="ABBRID0EYEAI" xlink:type="simple">ERPC</abbrev> • 1 ♀; Emilia-Romagna, M. S. Pietro – S. Martino, Bologna; 25–29 May 2016; L. Colacurcio leg.; E. Ruzzier det.; <abbrev xmlns:xlink="http://www.w3.org/1999/xlink" xlink:title="Enrico Ruzzier private collection, Mirano, Italy" id="ABBRID0E3EAI" xlink:type="simple">ERPC</abbrev> • 2 ♀♀; Emilia-Romagna, M. S. Pietro – S. Martino, Bologna; 1–10 July 2016; L. Colacurcio leg.; E. Ruzzier det.; <abbrev xmlns:xlink="http://www.w3.org/1999/xlink" xlink:title="Enrico Ruzzier private collection, Mirano, Italy" id="ABBRID0EAFAI" xlink:type="simple">ERPC</abbrev> • 1 ♀; Emilia-Romagna, M. S. Pietro – S. Martino, Bologna; 11–20 July 2016; L. Colacurcio leg.; E. Ruzzier det.; <abbrev xmlns:xlink="http://www.w3.org/1999/xlink" xlink:title="Enrico Ruzzier private collection, Mirano, Italy" id="ABBRID0EEFAI" xlink:type="simple">ERPC</abbrev> • 1 ♀; Emilia-Romagna, M. S. Pietro – S. Martino, Bologna; 18 May 2017; L. Colacurcio leg.; E. Ruzzier det.; <abbrev xmlns:xlink="http://www.w3.org/1999/xlink" xlink:title="Enrico Ruzzier private collection, Mirano, Italy" id="ABBRID0EIFAI" xlink:type="simple">ERPC</abbrev>.</p></tp:treatment-sec><tp:treatment-sec sec-type="distribution" id="SECID0EMFAI"><title>Distribution.</title><p>Austria (<xref ref-type="bibr" rid="B58">Reitter 1911</xref>), Azerbaijan (<xref ref-type="bibr" rid="B49">Odnosum 1996</xref>), Czech Republic (<xref ref-type="bibr" rid="B30">Horák 2008</xref>), France (<xref ref-type="bibr" rid="B63">Sainte-Claire Deville 1936</xref>), Hungary (<xref ref-type="bibr" rid="B30">Horák 2008</xref>), Italy (<bold>new country record</bold>), Poland (<xref ref-type="bibr" rid="B36">Kubisz 2000</xref>), Romania (<xref ref-type="bibr" rid="B8">Emery 1876</xref>), Slovakia (<xref ref-type="bibr" rid="B59">Roubal 1936</xref>), Slovenia (<xref ref-type="bibr" rid="B30">Horák 2008</xref>), Spain (<xref ref-type="bibr" rid="B74">Viñolas et al. 2009</xref>), Switzerland (<xref ref-type="bibr" rid="B65">Sanchez et al. 2015</xref>), Ukraine (<xref ref-type="bibr" rid="B58">Reitter 1911</xref>; <xref ref-type="bibr" rid="B49">Odnosum 1996</xref>).</p></tp:treatment-sec><tp:treatment-sec sec-type="remarks" id="SECID0EIHAI"><title>Remarks.</title><p><italic><tp:taxon-name><tp:taxon-name-part taxon-name-part-type="genus" reg="Mordellochroa">Mordellochroa</tp:taxon-name-part> <tp:taxon-name-part taxon-name-part-type="species" reg="milleri">milleri</tp:taxon-name-part></tp:taxon-name></italic> usually occurs in beech, oak or floodplain forests, and on its margins, but it was also reported from coniferous forest with spruces and pines in Bialowieza National Park, Poland (<xref ref-type="bibr" rid="B36">Kubisz 2000</xref>). Adults were found feeding on flowers of <tp:taxon-name><tp:taxon-name-part taxon-name-part-type="family">Apiaceae</tp:taxon-name-part></tp:taxon-name> (e.g., <italic><tp:taxon-name><tp:taxon-name-part taxon-name-part-type="genus" reg="Libanotis">Libanotis</tp:taxon-name-part> <tp:taxon-name-part taxon-name-part-type="species" reg="montana">montana</tp:taxon-name-part></tp:taxon-name></italic>) and <tp:taxon-name><tp:taxon-name-part taxon-name-part-type="family">Brassicaceae</tp:taxon-name-part></tp:taxon-name> (<italic><tp:taxon-name><tp:taxon-name-part taxon-name-part-type="genus" reg="Cardaria">Cardaria</tp:taxon-name-part> <tp:taxon-name-part taxon-name-part-type="species" reg="draba">draba</tp:taxon-name-part></tp:taxon-name></italic>) plants. Larvae feed in dead wood.</p></tp:treatment-sec><tp:treatment-sec><!--Section generated to contain objects referenced in tp:taxon-treatment.--><fig id="F5" position="float" orientation="portrait"><object-id xmlns:xlink="http://www.w3.org/1999/xlink" content-type="doi" xlink:type="simple">10.3897/zookeys.892.39584.figure5</object-id><object-id xmlns:xlink="http://www.w3.org/1999/xlink" content-type="arpha" xlink:type="simple">3D472C63-1DBA-566F-BF0A-3D88D9E60955</object-id><label>Figure 5.</label><caption><p><bold>A</bold><italic><tp:taxon-name><tp:taxon-name-part taxon-name-part-type="genus" reg="Mordellistenula">Mordellistenula</tp:taxon-name-part> <tp:taxon-name-part taxon-name-part-type="species" reg="longipalpis">longipalpis</tp:taxon-name-part></tp:taxon-name></italic> Ermisch, 1965, male <bold>B</bold><italic><tp:taxon-name><tp:taxon-name-part taxon-name-part-type="genus" reg="Mordellochroa">Mordellochroa</tp:taxon-name-part> <tp:taxon-name-part taxon-name-part-type="species" reg="milleri">milleri</tp:taxon-name-part></tp:taxon-name></italic> (Emery, 1876), male.</p></caption><graphic xmlns:xlink="http://www.w3.org/1999/xlink" xlink:href="zookeys-894-151-g005.jpg" position="float" orientation="portrait" xlink:type="simple" id="oo_361807.jpg"><uri content-type="original_file" xlink:type="simple">https://binary.pensoft.net/fig/361807</uri></graphic></fig></tp:treatment-sec><ref-list><ref id="B58"><mixed-citation xmlns:xlink="http://www.w3.org/1999/xlink" xlink:type="simple"><person-group><name name-style="western"><surname>Reitter</surname><given-names>E</given-names></name></person-group> (<year>1911</year>) <source>Fauna Germanica. Die Käfer des Deutschen Reiches. Nach der analytischen Methode bearbeitet. Band 3. K. G.</source><publisher-name>Lutz</publisher-name>, <publisher-loc>Stuttgart</publisher-loc>, <size units="page">436 pp</size>.</mixed-citation></ref><ref id="B9"><mixed-citation xmlns:xlink="http://www.w3.org/1999/xlink" xlink:type="simple"><person-group><name name-style="western"><surname>Ermisch</surname><given-names>K</given-names></name></person-group> (<year>1941</year>) <article-title>Tribus <tp:taxon-name><tp:taxon-name-part taxon-name-part-type="tribe">Mordellistenini</tp:taxon-name-part></tp:taxon-name> (Col. Mordell.).</article-title><source>Mitteilungen der Münchener Entomologischen Gesellschaft</source><volume>31</volume>: <fpage>710</fpage>–<lpage>726</lpage>.</mixed-citation></ref><ref id="B49"><mixed-citation xmlns:xlink="http://www.w3.org/1999/xlink" xlink:type="simple"><person-group><name name-style="western"><surname>Odnosum</surname><given-names>VK</given-names></name></person-group> (<year>1996</year>) <article-title>Mordellid-beetles of the genus <italic><tp:taxon-name><tp:taxon-name-part taxon-name-part-type="genus">Mordellochroa</tp:taxon-name-part></tp:taxon-name></italic> (<tp:taxon-name><tp:taxon-name-part taxon-name-part-type="order">Coleoptera</tp:taxon-name-part></tp:taxon-name>, <tp:taxon-name><tp:taxon-name-part taxon-name-part-type="family">Mordellidae</tp:taxon-name-part></tp:taxon-name>) of the East Palaearctics.</article-title><source>Vestnik Zoologii</source><volume>1996</volume>(<issue>6</issue>): <fpage>47</fpage>–<lpage>52</lpage>.</mixed-citation></ref><ref id="B30"><mixed-citation xmlns:xlink="http://www.w3.org/1999/xlink" xlink:type="simple"><person-group><name name-style="western"><surname>Horák</surname><given-names>J</given-names></name></person-group> (<year>2008</year>) <article-title>Family <tp:taxon-name><tp:taxon-name-part taxon-name-part-type="family">Mordellidae</tp:taxon-name-part></tp:taxon-name> Latreille, 1802.</article-title> In: <person-group><name name-style="western"><surname>Löbl</surname><given-names>I</given-names></name><name name-style="western"><surname>Smetana</surname><given-names>A</given-names></name></person-group> (<role>Eds</role>) <issue-title>Catalogue of Palaearctic Coleoptera.</issue-title><source>Vol. 5. <tp:taxon-name><tp:taxon-name-part taxon-name-part-type="superfamily">Tenebrionoidea</tp:taxon-name-part></tp:taxon-name>. Apollo Books, Stenstrup</source>, <fpage>87</fpage>–<lpage>105</lpage>.</mixed-citation></ref><ref id="B63"><mixed-citation xmlns:xlink="http://www.w3.org/1999/xlink" xlink:type="simple"><person-group><name name-style="western"><surname>Sainte-Claire Deville</surname><given-names>J</given-names></name></person-group> (<year>1936</year>) <article-title>Catalogue raisonné des Coléoptères de France. (Complete et publie par Mequignon A.).</article-title><source>L’Abeille: Journal d’Entomologie</source><volume>36</volume>(<issue>2</issue>): <fpage>161</fpage>–<lpage>264</lpage>.</mixed-citation></ref><ref id="B36"><mixed-citation xmlns:xlink="http://www.w3.org/1999/xlink" xlink:type="simple"><person-group><name name-style="western"><surname>Kubisz</surname><given-names>D</given-names></name></person-group> (<year>2000</year>) <article-title><italic><tp:taxon-name><tp:taxon-name-part taxon-name-part-type="genus">Mordellochroa</tp:taxon-name-part> <tp:taxon-name-part taxon-name-part-type="species">milleri</tp:taxon-name-part></tp:taxon-name></italic> Emery (<tp:taxon-name><tp:taxon-name-part taxon-name-part-type="family">Mordellidae</tp:taxon-name-part></tp:taxon-name>), <italic><tp:taxon-name><tp:taxon-name-part taxon-name-part-type="genus">Anaspis</tp:taxon-name-part> <tp:taxon-name-part taxon-name-part-type="species">bohemica</tp:taxon-name-part></tp:taxon-name></italic> Schilsky (<tp:taxon-name><tp:taxon-name-part taxon-name-part-type="family">Scraptiidae</tp:taxon-name-part></tp:taxon-name>) and <italic><tp:taxon-name><tp:taxon-name-part taxon-name-part-type="genus">Corticeus</tp:taxon-name-part> <tp:taxon-name-part taxon-name-part-type="species">bicoloroides</tp:taxon-name-part></tp:taxon-name></italic> (Roubal) (<tp:taxon-name><tp:taxon-name-part taxon-name-part-type="family">Tenebrionidae</tp:taxon-name-part></tp:taxon-name>) – <tp:taxon-name><tp:taxon-name-part taxon-name-part-type="superfamily">Tenebrionidea</tp:taxon-name-part></tp:taxon-name> (<tp:taxon-name><tp:taxon-name-part taxon-name-part-type="order">Coleoptera</tp:taxon-name-part></tp:taxon-name>) new to the Polish fauna.</article-title><source>Wiadomości Entomologiczne</source><volume>19</volume>(<issue>1</issue>): <fpage>9</fpage>–<lpage>14</lpage>.</mixed-citation></ref><ref id="B8"><mixed-citation xmlns:xlink="http://www.w3.org/1999/xlink" xlink:type="simple"><person-group><name name-style="western"><surname>Emery</surname><given-names>MC</given-names></name></person-group> (<year>1876</year>) <article-title>Essai monographique sur les Mordellides de l’Europe et des contrées limitrophes.</article-title><source>L’Abeille: Journal d’Entomologie</source><volume>14</volume>: <fpage>1</fpage>–<lpage>128</lpage>.</mixed-citation></ref><ref id="B59"><mixed-citation xmlns:xlink="http://www.w3.org/1999/xlink" xlink:type="simple"><person-group><name name-style="western"><surname>Roubal</surname><given-names>J</given-names></name></person-group> (<year>1936</year>) <source>Katalog Coleopter (brouků) Slovenska a Podkarpatské Rusi na základě bionomickém a zoogeografickém a spolu systematický doplněk Ganglbauerových “Die Käfer Mitteleuropas” a Reitterovy “Fauna germanica”. Vol. II.</source><publisher-name>Slovanský ústav v nakladatelství Orbis</publisher-name>, <publisher-loc>Bratislava</publisher-loc>, <size units="page">434 pp</size>.</mixed-citation></ref><ref id="B74"><mixed-citation xmlns:xlink="http://www.w3.org/1999/xlink" xlink:type="simple"><person-group><name name-style="western"><surname>Viñolas</surname><given-names>A</given-names></name><name name-style="western"><surname>Muñoz</surname><given-names>J</given-names></name><name name-style="western"><surname>Soler</surname><given-names>J</given-names></name></person-group> (<year>2009</year>) <article-title>Noves o interresants citacions de coleòpters per a Catalunya (Parc Natural del Montseny) i per a la peninsula Ibèrica (<tp:taxon-name><tp:taxon-name-part taxon-name-part-type="order">Coleoptera</tp:taxon-name-part></tp:taxon-name>) (3a nota).</article-title><source>Orsis</source><volume>24</volume>: <fpage>159</fpage>–<lpage>167</lpage>.</mixed-citation></ref><ref id="B65"><mixed-citation xmlns:xlink="http://www.w3.org/1999/xlink" xlink:type="simple"><person-group><name name-style="western"><surname>Sanchez</surname><given-names>A</given-names></name><name name-style="western"><surname>Chittaro</surname><given-names>Y</given-names></name><name name-style="western"><surname>Monnerat</surname><given-names>Ch.</given-names></name></person-group> (<year>2015</year>) <article-title>Coléoptères nouveaux ou redécouverts pour la Suisse ou l’une de ses régions biogéographiques.</article-title><source>Entomo Helvetica</source><volume>8</volume>: <fpage>119</fpage>–<lpage>132</lpage>.</mixed-citation></ref></ref-list></tp:taxon-treatment>
